# Supplementary material for: Proteomic analysis reveals that auxin homeostasis influences the eighth internode length heterosis in maize (Zea mays)
Source: Sci Rep. 2018 May 8;8:7159. doi: 10.1038/s41598-018-23874-6 (PMC5940786; doi:10.1038/s41598-018-23874-6)
Supplement: Supplementary file 1 — Table S1 [file 41598_2018_23874_MOESM1_ESM.xlsx]

## Sheet: Sheet1
Table S1. RT-PCR primers for key genes of the phenylpropanoid and benzoxazinoid pathways.
Pathway	Gene	Forward	Reverse
Phenylpropanoid	PAL	5' CATGCTCGTCCGCATCAACA 3'	5' GCAACCGCAACAGAGTTCTCA 3'
	C4H	5‘ TGCCACGACCTCAAGACCC 3’	5‘ CGCTGCGACGTTGATGTTCT 3’
	CCR	5' CCAACCAGAGGCTCAAGGAT 3'	5' CACCCATTAGAGTTGCCATTTA 3'
	CAD	5' GCCGACTCGCTGGACTACAT 3'	5' CGTTCACGTACCCCATCTTG 3'
	CHI	5' TCAGGGAGGTGTTCAAGCC 3'	5' CCGATGATGGACTCCAGCAC 3'
	FLS	5' CAGCAACGGGGCATACAA 3'	5' CTTGCAGTGCTGGTAGTCCTT 3'
	DFR	5' ATGAGGCAAAAGTTAGGCGA 3'	5' CAGCAACATCACGAATATCCAC 3'
Benzoxazinoid	BX1	5' TTCGTCTACCTGGTGAGCGT 3'	5' GCTTGTTAGTCACCTTCTTA 3'
	BX2	5' CATACGGAAGCCACACCTGA 3'	5' TTGGCCGGGATGGTGTAG 3'
	BX4	5' GACTACGGTCTCACCACGGA 3'	5' GGTTGTTCATCAGCTCGCTC 3'
	BX8	5' TGCTGTACGTGAGCTTCGG 3'	5' GCCGCAGTGGGTGAAGAA 3'
	BX6	5' GCTCATGGTCAACATCGGT 3'	5' CTTGCTGGGGTCTGGAAT 3'
	BX7	5' GCGTCCAACCACGACTACCT 3'	5' GGAGGATGCTCGGGGTAGTA 3'
