# Supplementary material for: Proteomic analysis reveals that auxin homeostasis influences the eighth internode length heterosis in maize (Zea mays)
Source: Sci Rep. 2018 May 8;8:7159. doi: 10.1038/s41598-018-23874-6 (PMC5940786; doi:10.1038/s41598-018-23874-6)
Supplement: Supplementary file 2 — Table S2 [file 41598_2018_23874_MOESM2_ESM.xlsx]

## Sheet: Sheet1
Table S2. Heterosis analysis of plant height and different internodes between hybrids and their corresponding inbred lines.
Trait	Female (cm)	Hybrid (cm)	Male (cm)	Mid-parent heterosis (%)a	Heterosis (%)b	Contribution (%)c	Contribution (P)d	Interaction patterne
	P2	Jinshai6850	A50
6th internode	3.68±0.29	6.88±0.52	6.86±0.80	30.55	0.29	5.68	0.002	+ +
7th internode	6.62±0.30	11.00±0.56	10.64±0.66	27.46	3.38	9.08	0.013	+
8th internode	9.20±0.27	13.82±0.40	13.78±0.22	20.28	0.29	11.08	0.396	+
9th internode	9.98±0.22	13.88±0.17	13.84±0.41	16.54	0.29	11.46	0.746	+
10th internode	10.18±0.24.	14.06±0.16	14.76±0.22	12.75	NA	11.61	0.214	+ -
11th internode	10.56±0.45	14.96±0.38	14.54±0.45	19.2	2.89	12.35		+
Ear height	73.64±0.98	121.09±2.26	120.39±0.96	24.82	0.58			+
Plant height	179.60±0.98	251.00±7.72	246.20±19.16	17.9	1.95	0.48243		+
	Zheng58	Zhengdan958	Chang7-2
6th internode	3.40±0.12	5.16±0.53	3.50±0.28	49.57	47.43	4.81	0.00074	+ +
7th internode	6.76±0.17	9.22±0.56	6.06±0.45	43.84	36.39	8.6	0.012	+ +
8th internode	8.80±0.25	12.06±0.23	7.80±0.47	45.3	37.05	11.25	0.109	+ +
9th internode	10.40±0.15	13.62±0.24	9.18±0.40	39.12	30.96	12.71	0.825	+ +
10th internode	9.88±0.27	13.84±0.47	11.50±0.63	29.47	20.35	12.91	0.548	+ +
11th internode	10.22±0.21	13.40±0.41	13.12±0.49	14.82	2.13	12.5		+
Ear height	57.80±1.03	107.20±0.97	95.51±1.22	39.85	12.24			+ +
Plant height	160.00±1.92	221.30±3.38	191.20±2.82	26.03	15.74	0.484163		+ +
	Xun9058	Xundan20	Xun928
6th internode	4.50±0.28	3.92±0.21	3.28±0.21	0.77	NA	3.07	3.78e-05	+
7th internode	5.96±0.15	7.94±0.43	7.56±0.16	17.46	5.03	6.22	0.005	+
8th internode	8.32±0.24	11.50±0.87	9.44±0.55	29.5	21.82	9	0.009	+ +
9th internode	9.54±0.21	15.50±0.76	10.16±0.40	57.36	52.56	12.13	0.161	+ +
10th internode	11.30±0.11	16.90±0.56	10.30±0.46	56.48	49.56	13.23	0.213	+ +
11th internode	11.80±0.45	15.38±1.13	10.36±0.58	38.81	30.34	12.04		+ +
Ear height	67.09±1.04	127.74±1.26	100.99±1.10	52	26.49			+ +
Plant height	167.80±2.40	227.40±4.41	178.60±2.68	31.29	27.32	0.561741		+ +
	Zong3	Yuyu22	Yu87-1
6th internode	3.02±0.08	3.52±0.17	3.88±0.13	2.03	NA	2.67	7.56e-05	+
7th internode	8.14±0.72	8.22±0.42	7.46±0.22	5.38	0.98	6.25	0.000443	A
8th internode	10.08±0.80	13.34±0.54	9.78±0.24	34.34	32.34	10.14	0.078	+ +
9th internode	10.78±0.92	16.32±0.66	10.40±0.19	54.11	51.39	12.4	0.896	+ +
10th internode	11.92±1.43	16.82±1.73	10.68±0.16	48.85	41.11	12.78	0.398	+
11th internode	15.10±0.71	18.58±0.48	12.00±0.17	37.12	23.05	14.12		+ +
Ear height	58.06±1.56	131.62±1.79	82.18±1.11	87.71	60.16			+ +
Plant height	191.40±3.63	272.90±5.15	188.40±5.33	43.71	42.58	0.482301		+ +
a: Mid-parent heterosis
b: High- and above high-parent heterosis
c: Contribution of each internode to ear height
d: P-value of ANOVA between neighboring internodes
e: Heterotic patterns were performed by method in study of Hoecker et al. (2008). “A” means that Protein spots that had no significant difference in average spot intensities with midparent value at 0.05 levels. The average spot intensities of proteins that deviated significantly from the mid-parent value of the parental lines at the 0.05 cut-off level were defined as non-additive proteins. Based …
