# Supplementary material for: Proteomic analysis reveals that auxin homeostasis influences the eighth internode length heterosis in maize (Zea mays)
Source: Sci Rep. 2018 May 8;8:7159. doi: 10.1038/s41598-018-23874-6 (PMC5940786; doi:10.1038/s41598-018-23874-6)
Supplement: Supplementary file 3 — Table S3 [file 41598_2018_23874_MOESM3_ESM.xls]

## Sheet: Sheet1
Table S3. Correlation analysis between length of eighth internode and plant height and ear height.
	Jinsai6850	P2	A50	Zhengdan958	Chang7-2	Zheng58	Xundan20	Xun928	Xun9058	Yuyu22	87-1	Zong3
Correlation coefficient between length of eighth internode and plant height	0.51	0.49	0.49	-0.38	0.42	0.05	0.09	0.75	0.11	-0.1	0.08	0.35
Correlation coefficient between length of eighth internode and ear height	0.55	0.73	-0.32	0.51	0.93	0.15	0.72	0.64	0.89	0.25	0.53	0.99
