# Supplementary material for: Proteomic analysis reveals that auxin homeostasis influences the eighth internode length heterosis in maize (Zea mays)
Source: Sci Rep. 2018 May 8;8:7159. doi: 10.1038/s41598-018-23874-6 (PMC5940786; doi:10.1038/s41598-018-23874-6)
Supplement: Supplementary file 4 — Table S4 [file 41598_2018_23874_MOESM4_ESM.xls]

## Sheet: Sheet1
Table S4. Accumulation patterns of differentially expressed protein spots identified by MS in the 8th internode.
Spot No.a	Accession No.b	Protein expression level （average of three biological replications) c				Mid-parent heterosis P-value d		Expression pattern e
		Jinsai6850	P2	A50	Midparent value
1	gi|226533530	0	36313	0	18156.5	0.0028	-
2	gi|195613358	31667.3	0	52821.3	26410.7	0.5969	A
3	gi|195613358	48671.7	0	48876	24438	0.0545	A
4	gi|194702230	21854	40431	0	20215.5	0.5828	A
5	gi|162464489	23614.3	0	39782	19891	0.4564	A
6	gi|162462032	30625.7	0	38029.3	19014.7	0.2101	A
7	gi|195627844	58305	0	63990.7	31995.3	0.0393	+
8	gi|224032891	48831.7	88937	0	44468.5	0.4371	A
9	gi|226531171	27994.3	37435	0	18717.5	0.0048	+
10	gi|226499080	65058.3	0	85199.3	42599.7	0.0782	A
11	gi|212275458	14299.3	29928	0	14964	0.688	A
12	gi|226505740	18394	0	28285.7	14142.8	0.3989	A
13	gi|195622980	57223.3	67324	0	33662	0.0165	+
14	gi|195622980	50358	0	63983.3	31991.7	0.0376	+
15	gi|4582787	68641	52987.3	97412	75199.7	0.7711	A
		Zhengdan958	Zheng58	Chang7-2	Midparent value
16	gi|195613358	66397	35353	82441	58897	0.2751	A
17	gi|226502058	186468	71698	254318	163008	0.4211	A
18	gi|212276233	20840	0	28497.5	14248.8	0.1161	A
19	gi|162464321	34033.5	15570	65276.5	40423.2	0.0271	+ -
20	gi|162463414	37743	0	54036.5	27018.2	0.3668	A
21	gi|195655583	114210	0	131104	65552	0.0588	+
22	gi|195624066	87531	132683	0	66341.5	0.4502	A
23	gi|226509797	26149.5	0	43895.5	21947.8	0.6135	A
24	gi|195624066	38011	104224	0	52112	0.7384	A
25	gi|226509797	29734.5	65592	0	32796	0.825	A
26	gi|162463414	69915.5	82781.5	36283.5	59532.5	0.1928	A
27	gi|226499080	77105	0	119308	59653.8	0.5056	A
28	gi|187829883	59364	0	106550	53274.8	0.3807	A
29	gi|224029461	33842	0	50741.5	25370.8	0.1571	A
30	gi|195658677	64815	52194	26684	39439	0.0466	+ +
31	gi|195636464	311548	0	449574	224787	0.622	A
		Xundan20	Xun9058	Xun928	Midparent value
32	gi|226497460	0	17192.3	0	8596.17	0.0144	-
33	gi|195636464	208201	21733	368768	195250	0.8573	A
34	gi|226505920	27505.3	58150.7	0	29075.3	0.6934	A
35	gi|195655583	101068	21269.3	235213	128241	0.2411	A
36	gi|212275199	12939	0	26495.7	13247.8	0.9065	A
37	gi|226508030	23168.7	0	43014.3	21507.2	0.3632	A
38	gi|223947673	8714	0	16421.3	8210.67	0.7505	A
39	gi|195654321	15790	37852.7	0	18926.3	0.2069	A
40	gi|212275458	13335.7	36478.3	0	18239.2	0.2199	A
41	gi|226500344	10613	22424	0	11212	0.7197	A
42	gi|195613358	141933	22491.3	139602	81046.8	0.2741	A
43	gi|194702580	10458.7	3586.67	34215.3	18901	0.1476	A
44	gi|162460516	16341.7	42059.7	0	21029.8	0.2486	A
45	gi|226507242	69338.3	22672.7	93542	58107.3	0.4643	A
46	gi|162463414	35716.7	20657	70846.3	45751.7	0.2964	A
47	gi|162459230	77655.3	28779	87052.7	57915.8	0.1982	A
48	gi|224029461	21115.3	58263	0	29131.5	0.1615	A
49	gi|226505920	45211.7	20815.7	62140.7	41478.2	0.5307	A
50	gi|226499080	52030.3	0	107648	53824.2	0.8908	A
51	gi|195640026	28724.7	62567	0	31283.5	0.4767	A
52	gi|195626536	20441.3	0	53402.3	26701.2	0.312	A
53	gi|223948631	266907	46465.7	270318	158392	0.3689	A
		Yuyu22	Zong3	Yu87-1	Midparent value
54	gi|239985534	22411.3	11318.7	64890.7	38104.7	0.2474	A
55	gi|226533530	8577.67	19432.3	17667	18549.7	0.1391	A
56	gi|226502364	0	23559.3	16702	20130.7	0.0567	-
57	gi|226528689	14780.3	19447	39290.7	29368.8	0.2458	A
58	gi|162458676	14833.3	65431.7	62420	63925.8	0.0277	- -
59	gi|223948025	5360.67	5798.33	49835.7	27817	0.0003	- -
60	gi|194702580	11948	17989.7	0	8994.83	0.3858	A
61	gi|194702230	17601	21027.3	0	10513.7	0.2842	A
62	gi|162464260	22339.3	22023.7	0	11011.8	0.1056	A
63	gi|195613358	0	88480	0	44240	0.0011	-
64	gi|226502947	32481.3	77974	0	38987	0.3655	A
65	gi|226499080	64185	95741.7	0	47870.8	0.2544	A
66	gi|195630027	63548	84544.7	0	42272.3	0.1799	A
a: Number identifying the differential expressed protein spots on each 2-D map.
b: The accession number of each MS identified protein.
c: Protein intensities after normalization.
d: P value was calculated by ANOVA with three biological replications between F1 and mid-parent value of the corresponding inbred lines.
e: Heterotic patterns were performed by method in study of Hoecker et al. (2008). “A” means that Protein spots that had no significant difference in average spot intensities with midparent value at 0.05 levels. The average spot intensities of proteins that deviated significantly from the mid-parent value of the parental lines at the 0.05 cut-off level were defined as non-additive proteins. Based …
