# Supplementary material for: Proteomic analysis reveals that auxin homeostasis influences the eighth internode length heterosis in maize (Zea mays)
Source: Sci Rep. 2018 May 8;8:7159. doi: 10.1038/s41598-018-23874-6 (PMC5940786; doi:10.1038/s41598-018-23874-6)
Supplement: Supplementary file 5 — Table S5 [file 41598_2018_23874_MOESM5_ESM.xls]

## Sheet: Sheet1
Table S5. Detailed information of peptides for the differentially expressed protein spots identified by MS.
Gel Idx/Pos	1
Protein Name	Accession No.	Protein MW	Protein PI	Pep. Count	Protein Score	Protein Score C. I. %	Total Ion Score	Total Ion Score C. I. %
uncharacterized protein LOC100272772 [Zea mays]	gi|226533530	54073.8	8.65	21	878	100	696	100
Peptide Information
Calc. Mass	Obsrv. Mass	± da	± ppm	Start Seq.	End Seq.	Sequence	Ion Score	Modification
936.482	936.48	-0.0026	-3	109	116	GYLFPPDK
954.552	954.545	-0.0074	-8	195	202	LPGVHYIR
962.48	962.478	-0.0019	-2	367	374	VEHVDHAR
1073.49	1073.48	-0.0139	-13	402	410	VFEYEGSSR	58
1191.64	1191.62	-0.0211	-18	331	341	VGGIEVDSLFR	106
1201.58	1201.58	-0.0088	-7	402	411	VFEYEGSSRK
1235.55	1235.54	-0.0107	-9	79	89	TFVEHGMADGR		Oxidation (M)[7]
1296.62	1296.61	-0.0133	-10	434	444	VATFWIDSDSR	94
1388.77	1388.71	-0.0591	-43	109	120	GYLFPPDKKPAR
1457.67	1457.67	-0.0036	-2	391	401	AYDYLPYFYSR	74
1496.81	1496.8	-0.0156	-10	96	108	EPVPPYERPALTK	23
1513.73	1513.69	-0.0373	-25	173	186	YGSLIISTGCEASR		Carbamidomethyl (C)[10]
1518.76	1518.76	-0.0078	-5	203	218	DVADADALVSSLGSAK
1537.8	1537.79	-0.0105	-7	434	446	VATFWIDSDSRLK
1567.79	1567.77	-0.0145	-9	63	78	EYVIVGGGNAAGYAAR	120
1586.84	1586.81	-0.0259	-16	476	490	LQAATSVEDALEIAR	103
1801.97	1801.94	-0.0275	-15	474	490	SKLQAATSVEDALEIAR
1803.01	1802.95	-0.0559	-31	342	359	TSVPGIFAIGDVAAFPLK
1981.01	1980.99	-0.0143	-7	173	190	YGSLIISTGCEASRLPEK	27	Carbamidomethyl (C)[10]
2152.12	2152.1	-0.0193	-9	447	466	GVFLESGTSEEFSLLPQLAK	91
3050.64	3050.73	0.0937	31	300	330	DGSVVEADTVIVGIGAKPVVSPFEAVGVNPK
Gel Idx/Pos	2
Protein Name	Accession No.	Protein MW	Protein PI	Pep. Count	Protein Score	Protein Score C. I. %	Total Ion Score	Total Ion Score C. I. %
non-cyanogenic beta-glucosidase precursor [Zea mays]	gi|195613358	56909	5.51	22	593	100	398	100
Peptide Information
Calc. Mass	Obsrv. Mass	± da	± ppm	Start Seq.	End Seq.	Sequence	Ion Score	Modification
807.436	807.417	-0.0186	-23	415	420	LDYLQR	35
859.383	859.364	-0.0196	-23	151	157	DYTDFAK
882.447	882.43	-0.0172	-19	84	90	FSISWSR
884.426	884.408	-0.0182	-21	140	147	YGGFLGDR	46
954.435	954.424	-0.0107	-11	76	83	EIGMDAYR
963.537	963.526	-0.0107	-11	414	420	RLDYLQR
970.43	970.423	-0.0063	-6	76	83	EIGMDAYR		Oxidation (M)[4]
988.419	988.404	-0.0157	-16	280	287	GDYPFSMR	26	Oxidation (M)[7]
998.531	998.522	-0.0083	-8	457	464	YGIIYVDR
1074.54	1074.52	-0.0209	-19	427	436	ESIDLGADVR
1094.57	1094.56	-0.0089	-8	240	249	IGLAFDVMGR	21	Oxidation (M)[8]
1199.63	1199.62	-0.0062	-5	148	157	IVKDYTDFAK
1257.68	1257.67	-0.0085	-7	95	107	GTLEGGINQAGIK
1278.61	1278.61	-0.0094	-7	221	231	AHAMTVDLYNK		Oxidation (M)[4]
1342.65	1342.62	-0.024	-18	158	168	VCFENFGDKVK		Carbamidomethyl (C)[2]
1604.77	1604.76	-0.0141	-9	457	469	YGIIYVDRDDGYR
1751.97	1751.94	-0.0299	-17	421	436	HISVIKESIDLGADVR
1766.83	1766.82	-0.0146	-8	250	264	VPYGNTFLDEQAQER	90
1772.93	1772.92	-0.0152	-9	265	279	SLDQNLGWFLEPVVR
1810.83	1810.81	-0.0164	-9	400	414	DNPLSMQDALEDYKR		Oxidation (M)[6]
2338.2	2338.2	0.0048	2	200	220	CAQPIANSLTEPYIAGHNILR	113	Carbamidomethyl (C)[1]
2432.09	2432.11	0.0125	5	437	456	GHFTWSLLDNFEWSSGYTER
3115.47	3115.53	0.0571	18	294	320	LPFFTDNEQAMLAGSYDILGINYYTSR		Oxidation (M)[11]
Gel Idx/Pos	3
Protein Name	Accession No.	Protein MW	Protein PI	Pep. Count	Protein Score	Protein Score C. I. %	Total Ion Score	Total Ion Score C. I. %
non-cyanogenic beta-glucosidase precursor [Zea mays]	gi|195613358	56909	5.51	24	633	100	410	100
Peptide Information
Calc. Mass	Obsrv. Mass	± da	± ppm	Start Seq.	End Seq.	Sequence	Ion Score	Modification
807.436	807.435	-0.0007	-1	415	420	LDYLQR	40
859.383	859.393	0.0101	12	151	157	DYTDFAK
882.447	882.45	0.0029	3	84	90	FSISWSR
884.426	884.442	0.0157	18	140	147	YGGFLGDR	43
910.438	910.464	0.0264	29	232	239	NYKGTDGR
954.435	954.436	0.0014	1	76	83	EIGMDAYR	49
963.537	963.554	0.0172	18	414	420	RLDYLQR
970.43	970.438	0.0082	8	76	83	EIGMDAYR		Oxidation (M)[4]
988.419	988.431	0.0112	11	280	287	GDYPFSMR	28	Oxidation (M)[7]
998.531	998.547	0.0162	16	457	464	YGIIYVDR
1074.54	1074.55	0.0027	3	427	436	ESIDLGADVR
1094.57	1094.57	0.0015	1	240	249	IGLAFDVMGR	37	Oxidation (M)[8]
1115.48	1115.52	0.0387	35	158	166	VCFENFGDK		Carbamidomethyl (C)[2]
1199.63	1199.63	0.0013	1	148	157	IVKDYTDFAK
1257.68	1257.68	-0.004	-3	95	107	GTLEGGINQAGIK
1278.61	1278.63	0.0116	9	221	231	AHAMTVDLYNK		Oxidation (M)[4]
1342.65	1342.65	0.0009	1	158	168	VCFENFGDKVK	75	Carbamidomethyl (C)[2]
1604.77	1604.78	0.0057	4	457	469	YGIIYVDRDDGYR
1751.97	1751.96	-0.0056	-3	421	436	HISVIKESIDLGADVR
1766.83	1766.84	0.0097	5	250	264	VPYGNTFLDEQAQER
1772.93	1772.95	0.0126	7	265	279	SLDQNLGWFLEPVVR	40
1810.83	1810.83	0.0041	2	400	414	DNPLSMQDALEDYKR		Oxidation (M)[6]
2066.01	2066	-0.0127	-6	381	399	YGNPPIYITENGIGDVDTK
2338.2	2338.22	0.0215	9	200	220	CAQPIANSLTEPYIAGHNILR		Carbamidomethyl (C)[1]
2432.09	2432.14	0.0425	17	437	456	GHFTWSLLDNFEWSSGYTER
Gel Idx/Pos	4
Protein Name	Accession No.	Protein MW	Protein PI	Pep. Count	Protein Score	Protein Score C. I. %	Total Ion Score	Total Ion Score C. I. %
unknown [Zea mays]	gi|194702230	53102.9	5.93	26	812	100	556	100
Peptide Information
Calc. Mass	Obsrv. Mass	± da	± ppm	Start Seq.	End Seq.	Sequence	Ion Score	Modification
846.432	846.437	0.0058	7	39	45	VDETVQR
929.505	929.505	0.0001	0	321	328	AQLVEDVR
978.551	978.547	-0.0037	-4	154	161	YVEDIVLK
1052.55	1052.55	-0.0065	-6	26	34	GFPISVYNR	63
1064.57	1064.58	0.0017	2	292	300	FLSGLKDER	53
1109.64	1109.65	0.0025	2	442	451	LPANLVQAQR
1185.64	1185.63	-0.0117	-10	354	364	GWGLNLGELAR	94
1258.55	1258.54	-0.0105	-8	452	461	DYFGAHTYER	80
1263.65	1263.65	-0.0049	-4	35	45	TTSKVDETVQR
1380.77	1380.76	-0.0156	-11	440	451	DRLPANLVQAQR	71
1413.69	1413.65	-0.0345	-24	336	347	ICSYAQGMNIIK		Carbamidomethyl (C)[2], Oxidation (M)[8]
1596.72	1596.69	-0.0277	-17	462	474	VDMPGSFHTEWFK	56	Oxidation (M)[3]
1600.84	1600.8	-0.0454	-28	350	364	SAEKGWGLNLGELAR
1612.82	1612.7	-0.1172	-73	336	349	ICSYAQGMNIIKAK		Carbamidomethyl (C)[2], Oxidation (M)[8]
1676.78	1676.75	-0.031	-18	306	320	IFQGDYYSTGSPVDK
1681.82	1681.79	-0.0348	-21	122	138	GLLYLGMGVSGGEEGAR	47	Oxidation (M)[7]
1761.88	1761.85	-0.0345	-20	162	178	VAAQVPDSGPCVTYIGK		Carbamidomethyl (C)[11]
1831.9	1831.84	-0.0621	-34	213	227	LTNSELHQVFSEWNK
1920.94	1921.04	0.0928	48	462	477	VDMPGSFHTEWFKIAR
1947.96	1947.82	-0.1416	-73	48	65	AEGNLPVYGFHDPASFVK
2012.12	2012.07	-0.0544	-27	6	25	IGLAGLAVMGQNLALNIAEK		Oxidation (M)[9]
2231.1	2231.1	-0.0007	0	387	406	NPGLASLLVDPEFAQEIMDR		Oxidation (M)[18]
2443.25	2443.25	0.0079	3	269	291	WTVQQAAELSVAAPTIEASLDSR
2557.19	2557.26	0.0684	27	187	208	MVHNGIEYGDMQLISEAYDVLK		Oxidation (M)[1,11]
2587.27	2587.28	0.0095	4	306	328	IFQGDYYSTGSPVDKAQLVEDVR
2736.33	2736.33	0.0032	1	383	406	AYDRNPGLASLLVDPEFAQEIMDR		Oxidation (M)[22]
Gel Idx/Pos	5
Protein Name	Accession No.	Protein MW	Protein PI	Pep. Count	Protein Score	Protein Score C. I. %	Total Ion Score	Total Ion Score C. I. %
glutamate dehydrogenase [Zea mays]	gi|162464489	44279.8	6.09	15	688	100	548	100
Peptide Information
Calc. Mass	Obsrv. Mass	± da	± ppm	Start Seq.	End Seq.	Sequence	Ion Score	Modification
815.456	815.377	-0.0783	-96	63	70	GPMKGGIR
839.412	839.343	-0.0685	-82	56	62	VQHDNAR
845.524	845.447	-0.0774	-92	27	33	SLLIPFR	21
874.384	874.333	-0.0504	-58	383	389	SHSCDLR		Carbamidomethyl (C)[4]
1081.55	1081.5	-0.0466	-43	390	399	MGAFTLGVNR	39	Oxidation (M)[1]
1161.63	1161.56	-0.0644	-55	91	102	TAVANIPYGGAK
1172.69	1172.68	-0.0114	-10	232	243	VIAISDVTGAVK
1215.75	1215.69	-0.0541	-44	27	36	SLLIPFREIK
1300.62	1300.6	-0.021	-16	44	55	DDGTLASYVGFR	107
1555.85	1555.82	-0.0294	-19	188	202	GVLFATEALLAEHGK	118
1746.83	1746.81	-0.0232	-13	103	119	GGIGCSPGDLSISELER	90	Carbamidomethyl (C)[5]
2128.04	2128.07	0.0339	16	37	55	VECTIPKDDGTLASYVGFR	122	Carbamidomethyl (C)[3]
2214.17	2214.21	0.0389	18	160	181	FHGYSPAVVTGKPVDLGGSLGR	11
2226.09	2226.12	0.0296	13	306	325	YIIEAANHPTDPEADEILSK	60
2354.19	2354.23	0.0388	16	306	326	YIIEAANHPTDPEADEILSKK
Gel Idx/Pos	6
Protein Name	Accession No.	Protein MW	Protein PI	Pep. Count	Protein Score	Protein Score C. I. %	Total Ion Score	Total Ion Score C. I. %
beta-glucosidase, chloroplastic precursor [Zea mays]	gi|162462032	64551.6	6.23	24	551	100	341	100
Peptide Information
Calc. Mass	Obsrv. Mass	± da	± ppm	Start Seq.	End Seq.	Sequence	Ion Score	Modification
807.436	807.484	0.0478	59	485	490	LDYIQR
892.467	892.518	0.0506	57	151	157	FSISWPR	38
936.53	936.575	0.0448	48	362	368	ERLPFFK
963.537	963.592	0.0554	57	484	490	RLDYIQR
972.424	972.49	0.0654	67	350	357	GDYPFSMR
984.515	984.575	0.0596	61	527	534	YGIVYVDR	52
988.419	988.482	0.0629	64	350	357	GDYPFSMR		Oxidation (M)[7]
999.511	999.575	0.0641	64	165	174	EGGINPDGIK
1004.38	1004.46	0.0774	77	143	150	EMGMDAYR		Oxidation (M)[2,4]
1094.57	1094.63	0.0625	57	310	319	IGLAFDVMGR	54	Oxidation (M)[8]
1126.58	1126.64	0.0669	59	320	329	VPYGTSFLDK
1328.63	1328.69	0.0643	48	228	238	VCFDNFGDKVK		Carbamidomethyl (C)[2]
1335.65	1335.73	0.0788	59	217	227	SIVEDYTYFAK	44
1358.64	1358.75	0.1088	80	140	150	LLKEMGMDAYR		Oxidation (M)[5,7]
1481.74	1481.77	0.0344	23	165	177	EGGINPDGIKYYR
1739.86	1739.94	0.0804	46	320	334	VPYGTSFLDKQAEER	104
1743.82	1743.93	0.1028	59	527	540	YGIVYVDRNNNCTR		Carbamidomethyl (C)[12]
1807.85	1807.92	0.0718	40	470	484	ETPLPMEDALNDYKR		Oxidation (M)[6]
1822.88	1822.97	0.0884	48	375	390	LAGSYNMLGLNYYTSR
1830.95	1831.05	0.0978	53	335	349	SWDINLGWFLEPVVR
1838.87	1838.96	0.0813	44	375	390	LAGSYNMLGLNYYTSR	31	Oxidation (M)[7]
1861.84	1862	0.1605	86	143	157	EMGMDAYRFSISWPR		Oxidation (M)[2]
1926.97	1927.02	0.0458	24	58	75	VGSQNGVQMLSPSEIPQR
2000.9	2001.01	0.1031	52	118	135	ILDGSNSDIGANSYHMYK		Oxidation (M)[16]
2066.01	2066.15	0.1443	70	451	469	YGNPPIYITENGIGDVDTK
2824.34	2824.54	0.207	73	239	263	NWLTFNEPQTFTSFSYGTGVFAPGR
Gel Idx/Pos	7
Protein Name	Accession No.	Protein MW	Protein PI	Pep. Count	Protein Score	Protein Score C. I. %	Total Ion Score	Total Ion Score C. I. %
ketol-acid reductoisomerase [Zea mays]	gi|195627844	63349.2	6.18	15	878	100	778	100
Peptide Information
Calc. Mass	Obsrv. Mass	± da	± ppm	Start Seq.	End Seq.	Sequence	Ion Score	Modification
823.394	823.411	0.0161	20	297	303	SDIFGER	42
863.51	863.5	-0.01	-12	243	249	RLYVQGK
1062.53	1062.54	0.0099	9	409	418	EGLPAFPMGK	52	Oxidation (M)[8]
1086.6	1086.59	-0.0082	-8	226	235	NISVVAVCPK		Carbamidomethyl (C)[8]
1261.7	1261.64	-0.0565	-45	334	345	NTVESITGIISK
1289.71	1289.69	-0.0227	-18	96	106	DLFPLLPEAFK	81
1372.72	1372.71	-0.0102	-7	81	92	VSLAGHEEYIVR	100
1544.68	1544.64	-0.0417	-27	492	505	GVAFMVDNCSTTAR	67	Carbamidomethyl (C)[9], Oxidation (M)[5]
1552.61	1552.58	-0.0317	-20	321	333	YTEQGMDEDSAYK		Oxidation (M)[6]
1692.72	1692.7	-0.0138	-8	320	333	RYTEQGMDEDSAYK
1713.84	1713.79	-0.0438	-26	351	365	GMLEVYNSLTEEGKK		Oxidation (M)[2]
1787.92	1787.87	-0.051	-29	515	529	FDYILTQQAFVTVDK
1916.02	1915.97	-0.0465	-24	515	530	FDYILTQQAFVTVDKK	124
1980.04	1980.01	-0.0317	-16	110	128	QIGVIGWGSQGPAQAQNLR	102
2070	2069.96	-0.0413	-20	250	269	EINGAGINASFAVHQDVDGR	184
Gel Idx/Pos	8
Protein Name	Accession No.	Protein MW	Protein PI	Pep. Count	Protein Score	Protein Score C. I. %	Total Ion Score	Total Ion Score C. I. %
unknown [Zea mays]	gi|224032891	32438.4	5.82	11	475	100	402	100
Peptide Information
Calc. Mass	Obsrv. Mass	± da	± ppm	Start Seq.	End Seq.	Sequence	Ion Score	Modification
905.466	905.436	-0.0303	-33	25	31	MLHAVYR	27	Oxidation (M)[1]
996.584	996.57	-0.0141	-14	118	126	ITREPGPVK
1086.57	1086.6	0.0298	27	171	179	FYEKALGMK
1121.63	1121.63	-0.0034	-3	255	265	QPGPLPGINTK
1125.57	1125.59	0.0186	17	10	19	AAEAVVDWHK
1214.49	1214.55	0.0619	51	41	49	YYTECFGMK	52	Carbamidomethyl (C)[5], Oxidation (M)[8]
1262.7	1262.74	0.0447	35	277	287	VVLVDNTDFLK
1503.9	1503.99	0.0878	58	252	265	ILRQPGPLPGINTK	26
1545.74	1545.82	0.0777	50	149	161	ADTPEPLCQVMLR	45	Carbamidomethyl (C)[8], Oxidation (M)[11]
1641.88	1641.99	0.1033	63	277	290	VVLVDNTDFLKELH	100
1683.83	1683.94	0.1064	63	221	236	GNAYAQVAIGTNDVYK	105
Gel Idx/Pos	9
Protein Name	Accession No.	Protein MW	Protein PI	Pep. Count	Protein Score	Protein Score C. I. %	Total Ion Score	Total Ion Score C. I. %
proteasome subunit beta type 1 [Zea mays]	gi|226531171	24647.3	5.95	20	942	100	700	100
Peptide Information
Calc. Mass	Obsrv. Mass	± da	± ppm	Start Seq.	End Seq.	Sequence	Ion Score	Modification
808.42	808.416	-0.0039	-5	214	219	EYIDLR
995.479	995.485	0.0062	6	185	193	DVFASATER
1078.66	1078.67	0.0068	6	159	168	SPSPLLLPVR	75
1108.64	1108.65	0.0098	9	33	42	LSVGYSILTR	76
1309.66	1309.63	-0.0355	-27	76	85	ELLYQHQHNK
1340.66	1340.66	-0.0007	-1	209	219	AGTMREYIDLR		Oxidation (M)[4]
1381.68	1381.68	0.002	1	54	66	CVLASSGFQGDIK		Carbamidomethyl (C)[1]
1465.77	1465.77	0.0042	3	76	86	ELLYQHQHNKR	75
1623.71	1623.71	-0.0012	-1	123	136	GCVFTYDAVGSYER	120	Carbamidomethyl (C)[2]
1686.88	1686.85	-0.0345	-20	169	184	DAVTPLSESEAIDLVK
1719.95	1719.95	-0.0074	-4	194	208	DIYTGDKLEIVVINK	91
2022.93	2022.93	-0.0025	-1	87	103	MSCPAMAQLLSNTLYYK		Carbamidomethyl (C)[3], Oxidation (M)[1,6]
2023.98	2023.97	-0.01	-5	105	122	FFPYYAFNVLGGLDSEGK	81
2179.03	2179.02	-0.0161	-7	87	104	MSCPAMAQLLSNTLYYKR		Carbamidomethyl (C)[3], Oxidation (M)[1,6]
2197.06	2197.06	-0.0061	-3	47	66	ICDLADKCVLASSGFQGDIK	105	Carbamidomethyl (C)[2,8]
2310.16	2310.16	-0.0069	-3	137	158	TGYSAQGTGSTLIMPVLDNQLK		Oxidation (M)[14]
2663.34	2663.38	0.0346	13	169	193	DAVTPLSESEAIDLVKDVFASATER
2746.52	2746.54	0.0173	6	159	184	SPSPLLLPVRDAVTPLSESEAIDLVK
3004.32	3004.42	0.1037	35	5	32	GDWVYENNGGTCVAIAGADYCVVAADTR		Carbamidomethyl (C)[12,21]
3160.42	3160.49	0.0738	23	4	32	RGDWVYENNGGTCVAIAGADYCVVAADTR	76	Carbamidomethyl (C)[13,22]
Gel Idx/Pos	10
Protein Name	Accession No.	Protein MW	Protein PI	Pep. Count	Protein Score	Protein Score C. I. %	Total Ion Score	Total Ion Score C. I. %
dihydroflavonol-4-reductase [Zea mays]	gi|226499080	35621.1	5.43	16	894	100	745	100
Peptide Information
Calc. Mass	Obsrv. Mass	± da	± ppm	Start Seq.	End Seq.	Sequence	Ion Score	Modification
820.456	820.427	-0.0292	-36	172	179	EALAFAAK
902.458	902.464	0.0059	7	50	57	VLEGAEER	37
987.522	987.52	-0.0014	-1	35	44	GTVRDPGASK
1062.59	1062.51	-0.0735	-69	257	265	ISDMINILK		Oxidation (M)[4]
1078.54	1078.54	0.0025	2	248	256	YICSSHAIK		Carbamidomethyl (C)[3]
1262.58	1262.59	0.0121	10	266	275	TMYPSYPYPK	56	Oxidation (M)[2]
1680.86	1680.84	-0.0273	-16	7	23	SVCVTGAGGFVASELVK	130	Carbamidomethyl (C)[3]
1731.77	1731.76	-0.0159	-9	276	290	NFVEDDVNSVYSSEK	99
1862.92	1862.89	-0.0277	-15	214	229	DLETVENVLSNMVDIR		Oxidation (M)[12]
1895.68	1895.68	-0.0058	-3	143	156	VFDEDCWSDEDYCR	118	Carbamidomethyl (C)[6,13]
1923	1922.99	-0.0122	-6	123	140	VVVVSSCGAVYANPIYPK		Carbamidomethyl (C)[7]
1948	1947.99	-0.0118	-6	230	247	DVADALLLTYEKPEASGR	155
2023.78	2023.77	-0.0122	-6	143	157	VFDEDCWSDEDYCRK		Carbamidomethyl (C)[6,13]
2079.11	2079.09	-0.0115	-6	122	140	RVVVVSSCGAVYANPIYPK	30	Carbamidomethyl (C)[8]
2080.8	2080.79	-0.0122	-6	141	156	GKVFDEDCWSDEDYCR		Carbamidomethyl (C)[8,15]
2301.14	2301.16	0.0166	7	211	229	YFKDLETVENVLSNMVDIR		Oxidation (M)[15]
Gel Idx/Pos	11
Protein Name	Accession No.	Protein MW	Protein PI	Pep. Count	Protein Score	Protein Score C. I. %	Total Ion Score	Total Ion Score C. I. %
uncharacterized protein LOC100191219 [Zea mays]	gi|212275458	23576.2	5.29	11	624	100	523	100
Peptide Information
Calc. Mass	Obsrv. Mass	± da	± ppm	Start Seq.	End Seq.	Sequence	Ion Score	Modification
862.503	862.489	-0.0146	-17	35	41	KVPYEVK
944.566	944.555	-0.0116	-12	27	34	VLLTLEEK
1196.71	1196.66	-0.046	-38	104	113	IFPAFITFLK	61
1499.79	1499.78	-0.0014	-1	174	186	IPENLTNVHAYTK
1607.86	1607.85	-0.0132	-8	124	137	ALLDELQALDEHLK	60
1616.87	1616.84	-0.0236	-15	42	54	LVDLDNKPEWFLK	60
1649.86	1649.83	-0.037	-22	197	211	TKPSEEHVIAGWAPK	71
1820.86	1820.83	-0.0322	-18	10	26	AATGKPDTLGDCPFSQR	159	Carbamidomethyl (C)[12]
1878.98	1878.94	-0.0418	-22	86	103	FPTPSLVTPVEYASVGSK	112
2110.06	2110.02	-0.0356	-17	138	158	AHGPYINGENVSAADLSLGPK
2693.26	2693.29	0.0249	9	61	85	VPVFNGGDGECIADSDVITQTIEEK		Carbamidomethyl (C)[11]
Gel Idx/Pos	12
Protein Name	Accession No.	Protein MW	Protein PI	Pep. Count	Protein Score	Protein Score C. I. %	Total Ion Score	Total Ion Score C. I. %
DIMBOA UDP-glucosyltransferase BX9 [Zea mays]	gi|226505740	50327.8	5.15	22	924	100	722	100
Peptide Information
Calc. Mass	Obsrv. Mass	± da	± ppm	Start Seq.	End Seq.	Sequence	Ion Score	Modification
834.345	834.357	0.0118	14	145	150	DYMAYR	21	Oxidation (M)[3]
969.45	969.466	0.0163	17	384	390	YVCDVWK		Carbamidomethyl (C)[3]
989.49	989.494	0.0045	5	417	424	EGEEIKER
1000.58	1000.57	-0.0096	-10	97	106	LSALLAAEGR	52
1077.45	1077.45	-0.0034	-3	375	383	HGDQFGNMR	42	Oxidation (M)[8]
1090.59	1090.59	0.0001	0	156	164	GYLPVKEER
1201.65	1201.63	-0.0118	-10	61	71	FVPVTVEADPK
1245.69	1245.66	-0.0372	-30	450	460	TDLTDLVDLIK
1329.7	1329.7	-0.005	-4	391	402	VGTELVGEQLER	108
1425.85	1425.81	-0.0338	-24	227	240	ALSVPVFAVAPLNK
1485.75	1485.75	-0.0066	-4	435	449	GIGIGVDVDETASPR	125
1623.9	1623.88	-0.0216	-13	165	178	KEDPVPELPPYLVK	88
1651.99	1651.88	-0.109	-66	299	311	RPFVWVVRPNLIR
1676.78	1676.76	-0.0128	-8	312	327	GFESGALPDGVEDEVR	123
1734.95	1734.93	-0.0161	-9	241	257	LVPTATASLHGVVQADR	64
1889.9	1889.89	-0.012	-6	312	329	GFESGALPDGVEDEVRGR
2034.04	2034.03	-0.0078	-4	14	30	VVVFPFPFQGHFNPVMR		Oxidation (M)[16]
2205.14	2205.16	0.0235	11	179	197	DLLRVDTSDLEEFAELLAR
2349.15	2349.16	0.0093	4	39	60	GLAITVFHSGALDPADYPADYR	99
2430.29	2430.3	0.0107	4	205	226	ASGLIFNTFPLIETDTLAEIHK
2448.24	2448.27	0.0225	9	72	94	LLASEDIAAIVTTLNASCDAPFR		Carbamidomethyl (C)[18]
2586.39	2586.43	0.04	15	204	226	RASGLIFNTFPLIETDTLAEIHK
Gel Idx/Pos	13
Protein Name	Accession No.	Protein MW	Protein PI	Pep. Count	Protein Score	Protein Score C. I. %	Total Ion Score	Total Ion Score C. I. %
salt tolerance protein [Zea mays]	gi|195622980	35239.1	4.9	17	1080	100	915	100
Peptide Information
Calc. Mass	Obsrv. Mass	± da	± ppm	Start Seq.	End Seq.	Sequence	Ion Score	Modification
825.556	825.558	0.0027	3	169	175	VKIPIQK
1084.66	1084.67	0.0114	11	76	85	ADLVVDVLIK
1236.66	1236.64	-0.0111	-9	253	262	MQVPFSFRPK	15
1245.71	1245.7	-0.0086	-7	129	139	IPVSLVFDDIK	96
1252.59	1252.63	0.0459	37	285	295	IDVDTPFGNMK	14	Oxidation (M)[10]
1252.65	1252.63	-0.017	-14	253	262	MQVPFSFRPK		Oxidation (M)[1]
1296.6	1296.6	-0.002	-2	263	273	DFGSAVWDMIR	89
1300.69	1300.63	-0.0603	-46	39	49	VKDFIHDIGEK
1306.85	1306.83	-0.0124	-9	157	168	VVLLVDIPIIGR	60
1312.6	1312.58	-0.0145	-11	263	273	DFGSAVWDMIR		Oxidation (M)[9]
1437.7	1437.69	-0.0144	-10	283	295	GKIDVDTPFGNMK		Oxidation (M)[12]
1470.83	1470.82	-0.0111	-8	144	156	DIQPGSIIPYLVR	93
1813.92	1813.89	-0.0338	-19	176	191	DGEIPIPYKPDVDVEK	111
1944.96	1944.94	-0.0204	-10	194	209	FHHFSFEETTATLHLK
1950.07	1950.05	-0.0231	-12	140	156	STYKDIQPGSIIPYLVR
2143.15	2143.12	-0.0276	-13	108	128	LVSGLIPDAGTIHAHGQETVK	132
2271.25	2271.26	0.0134	6	107	128	KLVSGLIPDAGTIHAHGQETVK
2322.2	2322.18	-0.0171	-7	86	106	NPNPVPIPLVDIDYLIDSDGR	161
2450.29	2450.29	-0.0073	-3	86	107	NPNPVPIPLVDIDYLIDSDGRK	148
Gel Idx/Pos	14
Protein Name	Accession No.	Protein MW	Protein PI	Pep. Count	Protein Score	Protein Score C. I. %	Total Ion Score	Total Ion Score C. I. %
salt tolerance protein [Zea mays]	gi|195622980	35239.1	4.9	19	664	100	466	100
Peptide Information
Calc. Mass	Obsrv. Mass	± da	± ppm	Start Seq.	End Seq.	Sequence	Ion Score	Modification
1236.66	1236.7	0.04	32	253	262	MQVPFSFRPK
1245.71	1245.74	0.0268	22	129	139	IPVSLVFDDIK	74
1252.59	1252.69	0.1006	80	285	295	IDVDTPFGNMK	12	Oxidation (M)[10]
1252.65	1252.69	0.0377	30	253	262	MQVPFSFRPK		Oxidation (M)[1]
1296.6	1296.65	0.0445	34	263	273	DFGSAVWDMIR	72
1306.85	1306.89	0.049	37	157	168	VVLLVDIPIIGR	70
1312.6	1312.64	0.0362	28	263	273	DFGSAVWDMIR		Oxidation (M)[9]
1437.7	1437.75	0.047	33	283	295	GKIDVDTPFGNMK		Oxidation (M)[12]
1470.83	1470.87	0.0407	28	144	156	DIQPGSIIPYLVR	90
1509.73	1509.79	0.0607	40	263	275	DFGSAVWDMIRGR
1790.94	1790.98	0.0453	25	285	300	IDVDTPFGNMKLPISK		Oxidation (M)[10]
1813.92	1813.97	0.0445	25	176	191	DGEIPIPYKPDVDVEK	109
1944.96	1945	0.0407	21	194	209	FHHFSFEETTATLHLK
1950.07	1950.13	0.058	30	140	156	STYKDIQPGSIIPYLVR	40
1967.9	1968.09	0.1949	99	1	19	MSSSAENDPTVSVTERGGK		Oxidation (M)[1]
2055.1	2055.18	0.0747	36	176	193	DGEIPIPYKPDVDVEKIK
2143.15	2143.21	0.063	29	108	128	LVSGLIPDAGTIHAHGQETVK
2322.2	2322.27	0.0683	29	86	106	NPNPVPIPLVDIDYLIDSDGR
2450.29	2450.37	0.0771	31	86	107	NPNPVPIPLVDIDYLIDSDGRK
3369.84	3369.99	0.1455	43	108	139	LVSGLIPDAGTIHAHGQETVKIPVSLVFDDIK
3387.84	3388.02	0.1767	52	76	106	ADLVVDVLIKNPNPVPIPLVDIDYLIDSDGR
Gel Idx/Pos	15
Protein Name	Accession No.	Protein MW	Protein PI	Pep. Count	Protein Score	Protein Score C. I. %	Total Ion Score	Total Ion Score C. I. %
adenosine kinase [Zea mays]	gi|4582787	36465.5	5.23	14	482	100	365	100
Peptide Information
Calc. Mass	Obsrv. Mass	± da	± ppm	Start Seq.	End Seq.	Sequence	Ion Score	Modification
1013.6	1013.64	0.0372	37	234	243	ISQLPLASGK
1027.65	1027.68	0.0219	21	267	275	TFPVILLPK
1114.61	1114.67	0.0568	51	23	32	LNNAILAEEK
1241.66	1241.69	0.0305	25	138	147	RPENWALVEK	77
1269.75	1269.71	-0.0467	-37	234	245	ISQLPLASGKQK
1424.72	1424.73	0.013	9	120	132	SLIANLSAANCYK	71	Carbamidomethyl (C)[11]
1679.83	1679.84	0.0007	0	44	59	SNVEYIAGGATQNSIR
1781.96	1781.96	-0.0083	-5	247	264	IAVITQGADPVVVAEDGK
1786.93	1786.91	-0.0194	-11	219	233	VRGWETENIEEIALK
1835.98	1835.95	-0.0293	-16	133	147	SEHLKRPENWALVEK
1938.07	1938.05	-0.013	-7	246	264	RIAVITQGADPVVVAEDGK
2009.13	2009.12	-0.0068	-3	247	266	IAVITQGADPVVVAEDGKVK	108
2231.03	2231.02	-0.0134	-6	60	79	VAQWMLQTPGATSYMGCLGK		Carbamidomethyl (C)[17], Oxidation (M)[5,15]
3254.45	3254.45	0.0051	2	89	119	NAQAAGVTAHYYEDETAPTGTCAVCVVGGER	110	Carbamidomethyl (C)[22,25]
Gel Idx/Pos	16
Protein Name	Accession No.	Protein MW	Protein PI	Pep. Count	Protein Score	Protein Score C. I. %	Total Ion Score	Total Ion Score C. I. %
non-cyanogenic beta-glucosidase precursor [Zea mays]	gi|195613358	56909	5.51	25	727	100	486	100
Peptide Information
Calc. Mass	Obsrv. Mass	± da	± ppm	Start Seq.	End Seq.	Sequence	Ion Score	Modification
807.436	807.442	0.0064	8	415	420	LDYLQR	41
859.383	859.407	0.0241	28	151	157	DYTDFAK
882.447	882.461	0.014	16	84	90	FSISWSR
884.426	884.443	0.0166	19	140	147	YGGFLGDR	33
954.435	954.454	0.0191	20	76	83	EIGMDAYR
963.537	963.559	0.0217	23	414	420	RLDYLQR
970.43	970.443	0.0134	14	76	83	EIGMDAYR		Oxidation (M)[4]
988.419	988.43	0.0103	10	280	287	GDYPFSMR	37	Oxidation (M)[7]
998.531	998.551	0.0202	20	457	464	YGIIYVDR
1074.54	1074.56	0.0156	15	427	436	ESIDLGADVR
1094.57	1094.58	0.0178	16	240	249	IGLAFDVMGR	48	Oxidation (M)[8]
1115.48	1115.49	0.0081	7	158	166	VCFENFGDK		Carbamidomethyl (C)[2]
1199.63	1199.67	0.0354	30	148	157	IVKDYTDFAK
1257.68	1257.7	0.0206	16	95	107	GTLEGGINQAGIK
1278.61	1278.65	0.0383	30	221	231	AHAMTVDLYNK		Oxidation (M)[4]
1342.65	1342.67	0.028	21	158	168	VCFENFGDKVK	87	Carbamidomethyl (C)[2]
1604.77	1604.8	0.0287	18	457	469	YGIIYVDRDDGYR
1683.82	1683.86	0.0416	25	221	234	AHAMTVDLYNKNYK		Oxidation (M)[4]
1751.97	1751.99	0.0212	12	421	436	HISVIKESIDLGADVR	31
1766.83	1766.86	0.0251	14	250	264	VPYGNTFLDEQAQER	62
1772.93	1772.95	0.0154	9	265	279	SLDQNLGWFLEPVVR
1810.83	1810.85	0.0187	10	400	414	DNPLSMQDALEDYKR		Oxidation (M)[6]
2066.01	2066.01	0.002	1	381	399	YGNPPIYITENGIGDVDTK
2338.2	2338.22	0.0266	11	200	220	CAQPIANSLTEPYIAGHNILR	128	Carbamidomethyl (C)[1]
2838.35	2838.38	0.0308	11	169	193	NWLTFNEPQTFTTFSYGTGVFAPGR
3115.47	3115.56	0.091	29	294	320	LPFFTDNEQAMLAGSYDILGINYYTSR		Oxidation (M)[11]
Gel Idx/Pos	17
Protein Name	Accession No.	Protein MW	Protein PI	Pep. Count	Protein Score	Protein Score C. I. %	Total Ion Score	Total Ion Score C. I. %
uncharacterized protein LOC100274264 [Zea mays]	gi|226502058	35491.7	8.23	14	595	100	470	100
Peptide Information
Calc. Mass	Obsrv. Mass	± da	± ppm	Start Seq.	End Seq.	Sequence	Ion Score	Modification
1100.63	1100.66	0.031	28	318	327	GLENLKGELK
1219.7	1219.71	0.0088	7	168	178	LFGVTTLDVVR	72
1233.6	1233.61	0.012	10	233	244	TQDGGTEVVEAK
1318.7	1318.72	0.0196	15	113	124	DDLFNINAGIVK	104
1347.8	1347.81	0.0064	5	167	178	KLFGVTTLDVVR	103
1489.75	1489.82	0.0748	50	233	247	TQDGGTEVVEAKAGK
1825.06	1825.04	-0.0189	-10	29	47	VAILGAAGGIGQPLSLLMK		Oxidation (M)[18]
1875.93	1875.96	0.0276	15	300	316	NGVEEVLGLGELNEFEK
2004.03	2004.03	0.0063	3	300	317	NGVEEVLGLGELNEFEKK
2005.05	2005.01	-0.0457	-23	107	124	KPGMTRDDLFNINAGIVK		Oxidation (M)[4]
2658.31	2658.32	0.0139	5	81	106	GFMGDDQLGEALEGSDVVIIPAGVPR	182	Oxidation (M)[3]
2941.47	2941.55	0.0874	30	268	294	GLNGVPDIVECSFVQSTVTELPFFASK		Carbamidomethyl (C)[11]
2966.52	2966.56	0.0393	13	133	159	HCPNALVNMISNPVNSTVPIAAEVFKK		Carbamidomethyl (C)[2], Oxidation (M)[9]
3318.79	3318.77	-0.029	-9	48	80	LNPLVSSLSLYDIAGTPGVAADVSHINSPALVK
Gel Idx/Pos	18
Protein Name	Accession No.	Protein MW	Protein PI	Pep. Count	Protein Score	Protein Score C. I. %	Total Ion Score	Total Ion Score C. I. %
uncharacterized protein LOC100191947 [Zea mays]	gi|212276233	27221.7	5.84	4	149	100	122	100
Peptide Information
Calc. Mass	Obsrv. Mass	± da	± ppm	Start Seq.	End Seq.	Sequence	Ion Score	Modification
2196.96	2197.03	0.0708	32	142	160	HHGFQLYMSDPSGNYGGWK		Oxidation (M)[8]
2542.28	2542.4	0.1233	48	68	91	IDSHLACAVAGIMSDANILINTAR	41	Carbamidomethyl (C)[7], Oxidation (M)[13]
2581.29	2581.43	0.1418	55	97	118	YALSYQEPIPVEQLVQSLCDTK	81	Carbamidomethyl (C)[19]
3237.67	3237.99	0.3189	98	18	49	LYQVEYAMEAIGNAGSALGILAADGVVLVGEK		Oxidation (M)[8]
Gel Idx/Pos	19
Protein Name	Accession No.	Protein MW	Protein PI	Pep. Count	Protein Score	Protein Score C. I. %	Total Ion Score	Total Ion Score C. I. %
malate dehydrogenase, cytoplasmic [Zea mays]	gi|162464321	35909.3	5.77	17	783	100	607	100
Peptide Information
Calc. Mass	Obsrv. Mass	± da	± ppm	Start Seq.	End Seq.	Sequence	Ion Score	Modification
863.44	863.372	-0.0684	-79	152	158	NVTCLTR		Carbamidomethyl (C)[4]
873.479	873.407	-0.0718	-82	164	171	ALGQISER	22
974.527	974.49	-0.0362	-37	203	211	TSTGEKPVR	11
1001.56	1001.5	-0.0609	-61	172	180	LNVQVSDVK
1017.53	1017.46	-0.0619	-61	143	151	EFAPSIPEK
1362.73	1362.65	-0.0861	-63	56	67	MELVDAAFPLLK	42	Oxidation (M)[1]
1373.74	1373.72	-0.0208	-15	299	310	IVQGLPIDEFSR	105
1501.84	1501.77	-0.0683	-45	299	311	IVQGLPIDEFSRK
1554.73	1554.67	-0.0625	-40	112	126	SQASALEAHAAPNCK	69	Carbamidomethyl (C)[14]
1649.99	1649.94	-0.0596	-36	127	142	VLVVANPANTNALILK	77
1861.95	1861.91	-0.0406	-22	143	158	EFAPSIPEKNVTCLTR	106	Carbamidomethyl (C)[13]
2016.13	2016.11	-0.0173	-9	8	27	VLVTGAAGQIGYALVPMIAR	41	Oxidation (M)[17]
2379.15	2379.17	0.024	10	212	231	ELVSDDEWLNGEFITTVQQR	146
2466.22	2466.27	0.052	21	181	202	NVIIWGNHSSSQYPDVNHATVK
2621.31	2621.33	0.0278	11	68	93	GVVATTDVVEACTGVNVAVMVGGFPR		Carbamidomethyl (C)[12], Oxidation (M)[20]
2648.5	2648.6	0.0937	35	127	151	VLVVANPANTNALILKEFAPSIPEK
2901.52	2901.57	0.0455	16	28	55	GVMLGADQPVILHMLDIPPAAEALNGVK		Oxidation (M)[3,14]
Gel Idx/Pos	20
Protein Name	Accession No.	Protein MW	Protein PI	Pep. Count	Protein Score	Protein Score C. I. %	Total Ion Score	Total Ion Score C. I. %
alpha-1,4-glucan-protein synthase [UDP-forming] [Zea	gi|162463414	41690.8	5.75	22	673	100	449	100
Peptide Information
Calc. Mass	Obsrv. Mass	± da	± ppm	Start Seq.	End Seq.	Sequence	Ion Score	Modification
839.441	839.472	0.0314	37	159	165	GYPFSLR	29
989.541	989.567	0.0253	26	276	284	ASNPFVNLK
1152.63	1152.66	0.0331	29	327	336	LGTIDPYFVK	56
1180.63	1180.69	0.0548	46	123	132	DINALEQHIK
1201.64	1201.68	0.046	38	266	275	TGLPYIWHSK
1230.62	1230.64	0.0227	18	315	324	CYIYLSGQVK		Carbamidomethyl (C)[1]
1239.58	1239.64	0.0569	46	31	39	NLDFLEMWR		Oxidation (M)[7]
1240.67	1240.71	0.0343	28	255	265	VICDHLSLGVK		Carbamidomethyl (C)[3]
1283.72	1283.75	0.0298	23	20	30	DELDIVIPTIR
1409.77	1409.8	0.0354	25	325	336	EKLGTIDPYFVK
1446.58	1446.66	0.0762	53	244	254	YDDMWAGWCVK	52	Carbamidomethyl (C)[9], Oxidation (M)[4]
1501.7	1501.72	0.0234	16	61	72	VPEGFDYELYNR	86
1622.74	1622.76	0.0156	10	105	117	YIYTIDDDCFVAK	70	Carbamidomethyl (C)[9]
1750.84	1750.84	0.0045	3	104	117	KYIYTIDDDCFVAK		Carbamidomethyl (C)[10]
1761.78	1761.8	0.0283	16	209	223	GTLFPMCGMNLAFDR		Carbamidomethyl (C)[7], Oxidation (M)[6,9]
1843.92	1843.95	0.0245	13	58	72	TIKVPEGFDYELYNR	82
2113.99	2114.03	0.0363	17	61	77	VPEGFDYELYNRNDINR	53
2140.02	2140.06	0.04	19	224	243	DLIGPAMYFGLMGDGQPIGR		Oxidation (M)[7,12]
2292.21	2292.23	0.0222	10	289	307	GIFWQEDIIPFFQNVTIPK	25
2773.31	2773.37	0.0593	21	337	362	LGDAMVTWIEAWDELNPSTPAAANGK		Oxidation (M)[5]
3057.58	3057.68	0.1023	33	166	193	EGAHTAVSHGLWLNIPDYDAPTQLVKPK
3066.5	3066.62	0.1206	39	133	158	NLLSPSTPFFFNTLYDPYREGADFVR
Gel Idx/Pos	21
Protein Name	Accession No.	Protein MW	Protein PI	Pep. Count	Protein Score	Protein Score C. I. %	Total Ion Score	Total Ion Score C. I. %
O-methyltransferase ZRP4 [Zea mays]	gi|195655583	40662.7	5.74	20	651	100	459	100
Peptide Information
Calc. Mass	Obsrv. Mass	± da	± ppm	Start Seq.	End Seq.	Sequence	Ion Score	Modification
801.378	801.398	0.02	25	342	348	AGFSEYK
859.442	859.467	0.0245	29	16	22	AQADIWR	37
878.385	878.387	0.0016	2	89	95	QSTEEER
933.552	933.581	0.0298	32	349	356	ILKEFGAR
1197.55	1197.59	0.0362	30	89	97	QSTEEERYR
1220.69	1220.74	0.0489	40	77	88	LLAASGVFTVDK
1362.8	1362.83	0.0298	22	23	34	LSLSYLTPLSLR	90
1411.67	1411.71	0.0316	22	331	341	DEKEWSELFTK
1462.77	1462.81	0.0412	28	35	47	CAVELGIPTAIYR	101	Carbamidomethyl (C)[1]
1496.78	1496.79	0.0125	8	129	141	YIEAGIGLAEWFK
1592.81	1592.82	0.0146	9	267	279	LVLHHLTDEECVK		Carbamidomethyl (C)[11]
1652.88	1652.92	0.0386	23	129	142	YIEAGIGLAEWFKR	105
1881.01	1881.02	0.0165	9	48	67	HGGAASAAELVTALSLPSTK
2080.06	2080.12	0.0605	29	77	95	LLAASGVFTVDKQSTEEER	126
2334.21	2334.24	0.031	13	267	285	LVLHHLTDEECVKLLAQCR		Carbamidomethyl (C)[11,18]
2372.95	2372.99	0.0425	18	194	213	DLFEGIQSMTYCCGNFGDDK		Carbamidomethyl (C)[12,13], Oxidation (M)[9]
2384.22	2384.26	0.0369	15	246	266	INYVEGDMFSFIPPAQTVVLK		Oxidation (M)[8]
2657.11	2657.19	0.084	32	194	216	DLFEGIQSMTYCCGNFGDDKGAR		Carbamidomethyl (C)[12,13], Oxidation (M)[9]
2805.16	2805.23	0.0686	24	191	213	EFRDLFEGIQSMTYCCGNFGDDK		Carbamidomethyl (C)[15,16], Oxidation
3492.73	3492.92	0.1936	55	98	128	ISPVSYLLVDGIPHEDHMNHTALVLTCTSTR		Carbamidomethyl (C)[27], Oxidation (M)[18]
Gel Idx/Pos	22
Protein Name	Accession No.	Protein MW	Protein PI	Pep. Count	Protein Score	Protein Score C. I. %	Total Ion Score	Total Ion Score C. I. %
O-methyltransferase ZRP4 [Zea mays]	gi|195624066	42759.2	5.42	23	725	100	489	100
Peptide Information
Calc. Mass	Obsrv. Mass	± da	± ppm	Start Seq.	End Seq.	Sequence	Ion Score	Modification
829.441	829.464	0.0228	27	44	50	IPDTIDR
859.463	859.488	0.0248	29	220	228	SLVDVGGGR
894.52	894.541	0.0211	24	362	369	IFLAAGFR	60
931.539	931.557	0.0176	19	202	209	LVMQAVVR	22	Oxidation (M)[3]
1058.51	1058.53	0.026	25	211	219	CPHVFDGVK		Carbamidomethyl (C)[1]
1071.61	1071.58	-0.0241	-22	378	387	GIPSIIEVFP
1087.64	1087.66	0.022	20	202	210	LVMQAVVRR		Oxidation (M)[3]
1185.72	1185.75	0.0281	24	315	325	VIIIDTVLGSR	81
1214.61	1214.64	0.0287	24	210	219	RCPHVFDGVK		Carbamidomethyl (C)[2]
1300.7	1300.72	0.0159	12	362	372	IFLAAGFRDYK	36
1374.7	1374.72	0.0192	14	22	32	QLWCHALGYVK		Carbamidomethyl (C)[4]
1408.57	1408.59	0.0166	12	190	201	ASFYESMDADTR	45	Oxidation (M)[7]
1557.81	1557.83	0.0258	17	38	50	CALDLRIPDTIDR		Carbamidomethyl (C)[1]
1579.87	1579.9	0.0302	19	229	244	GTAAAAVVAAFPHIQR	80
1627.94	1627.96	0.0187	11	310	325	EAGGKVIIIDTVLGSR
1638.66	1638.68	0.0187	11	176	189	QGMWACVEDDAANR	51	Carbamidomethyl (C)[6], Oxidation (M)[3]
1649.81	1649.85	0.0392	24	96	111	ADDAAAISYQLTPASR	5
1663.79	1663.82	0.0275	17	161	175	DESAASVSLYETVHR
1757.83	1757.84	0.0085	5	285	297	WILHDWDEDKCIK		Carbamidomethyl (C)[11]
2076.08	2076.16	0.0844	41	337	354	ETYVLDLHILSFVNGAER
2420.32	2420.38	0.0681	28	220	244	SLVDVGGGRGTAAAAVVAAFPHIQR
2602.26	2602.36	0.0998	38	51	75	CGGSATLGELLAASEIPASNHDYLR		Carbamidomethyl (C)[1]
2687.34	2687.44	0.0984	37	86	111	IFAASHDPAKADDAAAISYQLTPASR	114
Gel Idx/Pos	23
Protein Name	Accession No.	Protein MW	Protein PI	Pep. Count	Protein Score	Protein Score C. I. %	Total Ion Score	Total Ion Score C. I. %
uncharacterized protein LOC100274579 [Zea mays]	gi|226509797	42469.8	5.65	23	830	100	598	100
Peptide Information
Calc. Mass	Obsrv. Mass	± da	± ppm	Start Seq.	End Seq.	Sequence	Ion Score	Modification
809.415	809.452	0.0366	45	233	240	AQGYSVGK
978.526	978.55	0.0242	25	332	341	FAAGTEAIAK
1042.65	1042.62	-0.0354	-34	207	216	IGVIESLLAK
1072.65	1072.69	0.036	34	75	83	YSLKPLVPR	33
1074.63	1074.68	0.0513	48	192	202	KPFAAIVGGSK
1089.58	1089.61	0.0347	32	6	16	SVGTLGEADLK
1140.54	1140.57	0.0308	27	307	316	TFDEALDTTK
1190.74	1190.77	0.0371	31	59	69	VILASHLGRPK
1298.66	1298.69	0.0297	23	24	35	ADLNVPLDDAQK
1388.74	1388.75	0.0123	9	179	191	ELDYLVGAVANPK	88
1481.82	1481.83	0.0135	9	166	178	YLKPAVAGFLMQK		Oxidation (M)[11]
1573.84	1573.84	-0.0053	-3	351	367	GVTTIIGGGDSVAAVEK
1735.01	1735.03	0.0144	8	106	122	LAAALPEGGVLLLENVR	139
1768.87	1768.87	-0.0018	-1	317	331	TVIWNGPMGVFEFQK	74	Oxidation (M)[8]
1802.9	1802.87	-0.0207	-11	374	391	MSHISTGGGASLELLEGK		Oxidation (M)[1]
1917.04	1917.01	-0.0317	-17	241	257	SLVEEDKLELATSLIEK
1919.96	1919.97	0.0112	6	138	155	LASVADLYVNDAFGTAHR	40
1999.99	2000	0.008	4	24	41	ADLNVPLDDAQKITDDTR	131
2048.06	2048.07	0.0103	5	137	155	KLASVADLYVNDAFGTAHR
2298.13	2298.16	0.0264	11	285	306	IVPATAIPDDWMGLDVGPDATK		Oxidation (M)[12]
2358.2	2358.22	0.0279	12	368	391	AGLADKMSHISTGGGASLELLEGK		Oxidation (M)[7]
2359.28	2359.26	-0.0131	-6	262	284	GVSLLLPTDIVVADKFAADAESK	92
2449.18	2449.21	0.0222	9	84	105	LSELLGVEVVMANDCIGEEVEK		Carbamidomethyl (C)[15], Oxidation (M)[11]
Gel Idx/Pos	24
Protein Name	Accession No.	Protein MW	Protein PI	Pep. Count	Protein Score	Protein Score C. I. %	Total Ion Score	Total Ion Score C. I. %
O-methyltransferase ZRP4 [Zea mays]	gi|195624066	42759.2	5.42	15	396	100	274	100
Peptide Information
Calc. Mass	Obsrv. Mass	± da	± ppm	Start Seq.	End Seq.	Sequence	Ion Score	Modification
1058.51	1058.59	0.0842	80	211	219	CPHVFDGVK		Carbamidomethyl (C)[1]
1185.72	1185.79	0.0746	63	315	325	VIIIDTVLGSR	71
1214.61	1214.7	0.0859	71	210	219	RCPHVFDGVK		Carbamidomethyl (C)[2]
1300.7	1300.77	0.0662	51	362	372	IFLAAGFRDYK
1408.57	1408.62	0.053	38	190	201	ASFYESMDADTR	60	Oxidation (M)[7]
1557.81	1557.86	0.0507	33	38	50	CALDLRIPDTIDR		Carbamidomethyl (C)[1]
1579.87	1579.92	0.0496	31	229	244	GTAAAAVVAAFPHIQR	61
1622.67	1622.72	0.0525	32	176	189	QGMWACVEDDAANR		Carbamidomethyl (C)[6]
1627.94	1627.97	0.0342	21	310	325	EAGGKVIIIDTVLGSR
1638.66	1638.71	0.0471	29	176	189	QGMWACVEDDAANR		Carbamidomethyl (C)[6], Oxidation (M)[3]
1649.81	1649.87	0.0526	32	96	111	ADDAAAISYQLTPASR
1663.79	1663.83	0.037	22	161	175	DESAASVSLYETVHR
1757.83	1757.87	0.0379	22	285	297	WILHDWDEDKCIK		Carbamidomethyl (C)[11]
2076.08	2076.08	-0.0008	0	337	354	ETYVLDLHILSFVNGAER
2602.26	2602.25	-0.0098	-4	51	75	CGGSATLGELLAASEIPASNHDYLR		Carbamidomethyl (C)[1]
2687.34	2687.33	-0.01	-4	86	111	IFAASHDPAKADDAAAISYQLTPASR	83
Gel Idx/Pos	25
Protein Name	Accession No.	Protein MW	Protein PI	Pep. Count	Protein Score	Protein Score C. I. %	Total Ion Score	Total Ion Score C. I. %
uncharacterized protein LOC100274579 [Zea mays]	gi|226509797	42469.8	5.65	21	833	100	632	100
Peptide Information
Calc. Mass	Obsrv. Mass	± da	± ppm	Start Seq.	End Seq.	Sequence	Ion Score	Modification
809.415	809.461	0.046	57	233	240	AQGYSVGK
1042.65	1042.7	0.0474	45	207	216	IGVIESLLAK
1072.65	1072.69	0.0426	40	75	83	YSLKPLVPR	31
1074.63	1074.67	0.0371	35	192	202	KPFAAIVGGSK
1089.58	1089.62	0.0431	40	6	16	SVGTLGEADLK
1190.74	1190.78	0.0473	40	59	69	VILASHLGRPK
1298.66	1298.69	0.0317	24	24	35	ADLNVPLDDAQK
1388.74	1388.75	0.0069	5	179	191	ELDYLVGAVANPK	97
1481.82	1481.82	0.0014	1	166	178	YLKPAVAGFLMQK		Oxidation (M)[11]
1573.84	1573.85	0.0048	3	351	367	GVTTIIGGGDSVAAVEK
1735.01	1735.04	0.0299	17	106	122	LAAALPEGGVLLLENVR	123
1802.9	1802.92	0.0254	14	374	391	MSHISTGGGASLELLEGK		Oxidation (M)[1]
1818.97	1819	0.0288	16	217	232	VDILILGGGMIYTFYK		Oxidation (M)[10]
1917.04	1917.05	0.0117	6	241	257	SLVEEDKLELATSLIEK
1919.96	1920.02	0.0556	29	138	155	LASVADLYVNDAFGTAHR	44
1999.99	2000.05	0.0522	26	24	41	ADLNVPLDDAQKITDDTR	149
2048.06	2048.09	0.0354	17	137	155	KLASVADLYVNDAFGTAHR
2298.13	2298.2	0.0635	28	285	306	IVPATAIPDDWMGLDVGPDATK	94	Oxidation (M)[12]
2358.2	2358.26	0.0601	25	368	391	AGLADKMSHISTGGGASLELLEGK		Oxidation (M)[7]
2359.28	2359.34	0.0667	28	262	284	GVSLLLPTDIVVADKFAADAESK	94
2449.18	2449.27	0.0881	36	84	105	LSELLGVEVVMANDCIGEEVEK		Carbamidomethyl (C)[15], Oxidation (M)[11]
Gel Idx/Pos	26
Protein Name	Accession No.	Protein MW	Protein PI	Pep. Count	Protein Score	Protein Score C. I. %	Total Ion Score	Total Ion Score C. I. %
alpha-1,4-glucan-protein synthase [UDP-forming] [Zea	gi|162463414	41690.8	5.75	23	654	100	418	100
Peptide Information
Calc. Mass	Obsrv. Mass	± da	± ppm	Start Seq.	End Seq.	Sequence	Ion Score	Modification
839.441	839.48	0.0392	47	159	165	GYPFSLR	36
989.541	989.608	0.0666	67	276	284	ASNPFVNLK
1007.43	1007.47	0.0415	41	95	102	CFGYMVSK		Carbamidomethyl (C)[1], Oxidation (M)[5]
1152.63	1152.68	0.0518	45	327	336	LGTIDPYFVK	62
1180.63	1180.69	0.0594	50	123	132	DINALEQHIK
1201.64	1201.69	0.0581	48	266	275	TGLPYIWHSK	49
1230.62	1230.66	0.0444	36	315	324	CYIYLSGQVK	46	Carbamidomethyl (C)[1]
1240.67	1240.72	0.051	41	255	265	VICDHLSLGVK		Carbamidomethyl (C)[3]
1283.72	1283.76	0.0428	33	20	30	DELDIVIPTIR
1401.62	1401.68	0.0503	36	83	94	ASCISFKDSACR		Carbamidomethyl (C)[3,11]
1409.77	1409.82	0.0553	39	325	336	EKLGTIDPYFVK
1446.58	1446.64	0.0543	38	244	254	YDDMWAGWCVK	50	Carbamidomethyl (C)[9], Oxidation (M)[4]
1501.7	1501.76	0.0641	43	61	72	VPEGFDYELYNR	75
1622.74	1622.8	0.0623	38	105	117	YIYTIDDDCFVAK		Carbamidomethyl (C)[9]
1664.86	1664.95	0.0879	53	118	132	DPSGKDINALEQHIK
1761.78	1761.86	0.0811	46	209	223	GTLFPMCGMNLAFDR		Carbamidomethyl (C)[7], Oxidation (M)[6,9]
1843.92	1844.02	0.0926	50	58	72	TIKVPEGFDYELYNR	72
1843.98	1844.02	0.0317	17	1	19	MAGTVTVPGSSTPSTPLLK
2106.97	2107.06	0.0928	44	105	122	YIYTIDDDCFVAKDPSGK		Carbamidomethyl (C)[9]
2113.99	2114.08	0.0822	39	61	77	VPEGFDYELYNRNDINR	31
2140.02	2140.12	0.0976	46	224	243	DLIGPAMYFGLMGDGQPIGR		Oxidation (M)[7,12]
2292.21	2292.25	0.0471	21	289	307	GIFWQEDIIPFFQNVTIPK
3057.58	3057.72	0.136	44	166	193	EGAHTAVSHGLWLNIPDYDAPTQLVKPK
Gel Idx/Pos	27
Protein Name	Accession No.	Protein MW	Protein PI	Pep. Count	Protein Score	Protein Score C. I. %	Total Ion Score	Total Ion Score C. I. %
dihydroflavonol-4-reductase [Zea mays]	gi|226499080	35621.1	5.43	19	830	100	638	100
Peptide Information
Calc. Mass	Obsrv. Mass	± da	± ppm	Start Seq.	End Seq.	Sequence	Ion Score	Modification
820.456	820.47	0.0134	16	172	179	EALAFAAK
902.458	902.49	0.0321	36	50	57	VLEGAEER	48
987.522	987.552	0.0298	30	35	44	GTVRDPGASK
1039.51	1039.56	0.048	46	159	166	EDWYLVSK
1062.59	1062.6	0.0136	13	257	265	ISDMINILK		Oxidation (M)[4]
1078.54	1078.55	0.0186	17	248	256	YICSSHAIK		Carbamidomethyl (C)[3]
1262.58	1262.58	0.0064	5	266	275	TMYPSYPYPK	52	Oxidation (M)[2]
1406.76	1406.76	-0.0068	-5	167	179	TLSEREALAFAAK	63
1680.86	1680.85	-0.0137	-8	7	23	SVCVTGAGGFVASELVK	124	Carbamidomethyl (C)[3]
1731.77	1731.76	-0.0136	-8	276	290	NFVEDDVNSVYSSEK	127
1808.96	1808.93	-0.0285	-16	6	23	KSVCVTGAGGFVASELVK		Carbamidomethyl (C)[4]
1862.92	1862.9	-0.0142	-8	214	229	DLETVENVLSNMVDIR		Oxidation (M)[12]
1895.68	1895.69	0.0039	2	143	156	VFDEDCWSDEDYCR	112	Carbamidomethyl (C)[6,13]
1923	1923	-0.0061	-3	123	140	VVVVSSCGAVYANPIYPK		Carbamidomethyl (C)[7]
1948	1948	-0.0056	-3	230	247	DVADALLLTYEKPEASGR	87
2079.11	2079.11	0.0007	0	122	140	RVVVVSSCGAVYANPIYPK	25	Carbamidomethyl (C)[8]
2080.8	2080.81	0.0066	3	141	156	GKVFDEDCWSDEDYCR		Carbamidomethyl (C)[8,15]
2301.14	2301.15	0.0066	3	211	229	YFKDLETVENVLSNMVDIR		Oxidation (M)[15]
2306.14	2306.21	0.0649	28	257	275	ISDMINILKTMYPSYPYPK		Oxidation (M)[4,11]
Gel Idx/Pos	28
Protein Name	Accession No.	Protein MW	Protein PI	Pep. Count	Protein Score	Protein Score C. I. %	Total Ion Score	Total Ion Score C. I. %
TRIBOA-glucoside O-methyltransferase BX7 [Zea	gi|187829883	42617.1	5.41	20	676	100	488	100
Peptide Information
Calc. Mass	Obsrv. Mass	± da	± ppm	Start Seq.	End Seq.	Sequence	Ion Score	Modification
829.441	829.452	0.0106	13	43	49	IPDTIDR
859.463	859.477	0.0142	17	219	227	SLVDVGGGR
885.385	885.374	-0.0112	-13	354	359	EEHEWR
894.52	894.529	0.0091	10	361	368	IFLAAGFR	42
931.539	931.555	0.0158	17	201	208	LVMQAVVR		Oxidation (M)[3]
1041.49	1041.49	0.0055	5	354	360	EEHEWRR	29
1071.61	1071.57	-0.0433	-40	377	386	GIPSIIEVFP
1185.72	1185.72	0.0032	3	314	324	VIIIDTVLGSR	81
1300.7	1300.69	-0.0127	-10	361	371	IFLAAGFRDYK
1356.62	1356.61	-0.014	-10	284	293	WILHDWDEDK
1374.7	1374.7	-0.0017	-1	21	31	QLWCHALGYVK		Carbamidomethyl (C)[4]
1408.57	1408.54	-0.0251	-18	189	200	ASFYESMDADTR	44	Oxidation (M)[7]
1579.87	1579.86	-0.008	-5	228	243	GTAAAAVVAAFPHIQR	80
1622.67	1622.64	-0.0297	-18	175	188	QGMWACVEDDAANR		Carbamidomethyl (C)[6]
1627.94	1627.91	-0.0302	-19	309	324	EAGGKVIIIDTVLGSR
1638.66	1638.65	-0.0169	-10	175	188	QGMWACVEDDAANR	54	Carbamidomethyl (C)[6], Oxidation (M)[3]
1649.81	1649.8	-0.0166	-10	95	110	ADDAAAISYQLTPASR
1663.79	1663.77	-0.0217	-13	160	174	DESAASVSLYETVHR
1757.83	1757.82	-0.0146	-8	284	296	WILHDWDEDKCIK		Carbamidomethyl (C)[11]
2076.08	2076.07	-0.0083	-4	336	353	ETYVLDLHILSFVNGAER
2687.34	2687.35	0.0063	2	85	110	IFAASHDPAKADDAAAISYQLTPASR	103
Gel Idx/Pos	29
Protein Name	Accession No.	Protein MW	Protein PI	Pep. Count	Protein Score	Protein Score C. I. %	Total Ion Score	Total Ion Score C. I. %
unknown [Zea mays]	gi|224029461	28955.8	5.08	15	524	100	379	100
Peptide Information
Calc. Mass	Obsrv. Mass	± da	± ppm	Start Seq.	End Seq.	Sequence	Ion Score	Modification
977.432	977.495	0.063	64	93	100	DHVDSNYK
1013.53	1013.55	0.017	17	101	109	LAYDGFLSK	44
1022.53	1022.5	-0.03	-29	192	200	DSPKPPPER	11
1094.6	1094.53	-0.0712	-65	184	191	ERWVTYIK
1273.61	1273.57	-0.0423	-33	80	88	WHVFWVDER	42
1389.7	1389.64	-0.054	-39	2	17	ATGGAAPTASDAGSKK
1400.72	1400.66	-0.0609	-43	89	100	VVPKDHVDSNYK
1514.75	1514.75	-0.0014	-1	35	47	YTAELSEKFAAER
1649.81	1649.78	-0.0274	-17	66	79	LTEPPYLDSVDWSK	48
1661.92	1661.9	-0.0254	-15	48	64	GAFTAVLSGGSLIEALR	53
1762.95	1762.93	-0.0187	-11	19	34	LLIFDSEEDLAVSLAK	81
1777.9	1777.9	0.0012	1	65	79	KLTEPPYLDSVDWSK	53
1790.02	1790.02	0.0024	1	48	65	GAFTAVLSGGSLIEALRK
1812.96	1812.96	-0.0052	-3	186	200	WVTYIKDSPKPPPER	47
3047.47	3047.63	0.1638	54	110	138	VPIPPGQVYAINDALSAEGAADDYEACLK		Carbamidomethyl (C)[27]
Gel Idx/Pos	30
Protein Name	Accession No.	Protein MW	Protein PI	Pep. Count	Protein Score	Protein Score C. I. %	Total Ion Score	Total Ion Score C. I. %
eukaryotic translation initiation factor 3 subunit 12 [Zea	gi|195658677	23477.2	5.04	8	244	100	182	100
Peptide Information
Calc. Mass	Obsrv. Mass	± da	± ppm	Start Seq.	End Seq.	Sequence	Ion Score	Modification
1081.53	1081.57	0.0377	35	53	60	LYQFEPER	33
1127.55	1127.58	0.0329	29	177	185	NEFNHPELK
1153.67	1153.71	0.0376	33	166	176	GGQSQVIVLPR	52
1228.56	1228.57	0.0061	5	93	102	FSQFWDEAAK
1255.64	1255.67	0.0263	21	177	186	NEFNHPELKK
1512.78	1512.82	0.0365	24	187	199	NTADILPFEHVTR	59
1640.88	1640.9	0.0229	14	186	199	KNTADILPFEHVTR
2411.22	2411.31	0.0913	38	32	52	FVNEQVSSQTYNLDANLSLLR	38
Gel Idx/Pos	31
Protein Name	Accession No.	Protein MW	Protein PI	Pep. Count	Protein Score	Protein Score C. I. %	Total Ion Score	Total Ion Score C. I. %
jasmonate-induced protein [Zea mays]	gi|195636464	33108.6	5.29	12	623	100	513	100
Peptide Information
Calc. Mass	Obsrv. Mass	± da	± ppm	Start Seq.	End Seq.	Sequence	Ion Score	Modification
817.478	817.492	0.0137	17	186	192	LESITVR
836.451	836.489	0.0374	45	258	264	FVTNLDK
995.516	995.543	0.0276	28	95	103	FSGSTLEVR	27
1044.57	1044.56	-0.011	-11	34	43	ANQAAILESK
1924.94	1924.99	0.0453	24	193	211	SGVAVNSISFSYVDSAGHK	154
1999.03	1999.08	0.0473	24	137	154	SDGNVIELSVHAFCPLLK	96	Carbamidomethyl (C)[14]
2081.04	2081.1	0.0603	29	193	212	SGVAVNSISFSYVDSAGHKR	166
2308.02	2308.12	0.0947	41	164	185	VGPWGGSGGSPMELTETETPMR	4	Oxidation (M)[12,21]
2709.36	2709.44	0.0852	31	104	130	GITVETGEWAVVGGTGQFAMANGIISK		Oxidation (M)[20]
3106.48	3106.61	0.1248	40	164	192	VGPWGGSGGSPMELTETETPMRLESITVR		Oxidation (M)[12,21]
3353.58	3353.78	0.2004	60	265	297	TYGPFGAYGDGDDTSFTVPVQPGSGAIVGFFAR
3412.63	3412.77	0.1363	40	4	33	LQVTPGAAFTECNELNFQGLYMYHTPLGPK		Carbamidomethyl (C)[12], Oxidation (M)[22]
Gel Idx/Pos	32
Protein Name	Accession No.	Protein MW	Protein PI	Pep. Count	Protein Score	Protein Score C. I. %	Total Ion Score	Total Ion Score C. I. %
uncharacterized protein LOC100273265 [Zea mays]	gi|226497460	29455.6	4.67	4	221	100	201	100
Peptide Information
Calc. Mass	Obsrv. Mass	± da	± ppm	Start Seq.	End Seq.	Sequence	Ion Score	Modification
1201.58	1201.67	0.0877	73	104	116	DVLDDAGGVGGAR
1614.69	1614.67	-0.0183	-11	45	58	VDPDNGEDPVWDEK	59
1680.9	1680.88	-0.0229	-14	100	116	LPLRDVLDDAGGVGGAR	89
2223.88	2223.79	-0.0986	-44	264	282	VAERVEEETFGDGDYDDDY	53
Gel Idx/Pos	33
Protein Name	Accession No.	Protein MW	Protein PI	Pep. Count	Protein Score	Protein Score C. I. %	Total Ion Score	Total Ion Score C. I. %
jasmonate-induced protein [Zea mays]	gi|195636464	33108.6	5.29	12	1000	100	890	100
Peptide Information
Calc. Mass	Obsrv. Mass	± da	± ppm	Start Seq.	End Seq.	Sequence	Ion Score	Modification
817.478	817.467	-0.0109	-13	186	192	LESITVR
836.451	836.446	-0.0053	-6	258	264	FVTNLDK
995.516	995.506	-0.0099	-10	95	103	FSGSTLEVR	60
1044.57	1044.57	0.002	2	34	43	ANQAAILESK
1924.94	1924.88	-0.0639	-33	193	211	SGVAVNSISFSYVDSAGHK	142
1999.03	1998.97	-0.0666	-33	137	154	SDGNVIELSVHAFCPLLK	124	Carbamidomethyl (C)[14]
2081.04	2080.97	-0.0754	-36	193	212	SGVAVNSISFSYVDSAGHKR	167
2292.03	2291.95	-0.0767	-33	164	185	VGPWGGSGGSPMELTETETPMR	59	Oxidation (M)[12]
2709.36	2709.32	-0.039	-14	104	130	GITVETGEWAVVGGTGQFAMANGIISK		Oxidation (M)[20]
3106.48	3106.44	-0.0393	-13	164	192	VGPWGGSGGSPMELTETETPMRLESITVR		Oxidation (M)[12,21]
3353.58	3353.53	-0.0472	-14	265	297	TYGPFGAYGDGDDTSFTVPVQPGSGAIVGFFAR	269
3412.63	3412.58	-0.0539	-16	4	33	LQVTPGAAFTECNELNFQGLYMYHTPLGPK		Carbamidomethyl (C)[12], Oxidation (M)[22]
Gel Idx/Pos	34
Protein Name	Accession No.	Protein MW	Protein PI	Pep. Count	Protein Score	Protein Score C. I. %	Total Ion Score	Total Ion Score C. I. %
uncharacterized protein LOC100273125 [Zea mays]	gi|226505920	23512.2	5.54	13	738	100	608	100
Peptide Information
Calc. Mass	Obsrv. Mass	± da	± ppm	Start Seq.	End Seq.	Sequence	Ion Score	Modification
808.332	808.355	0.0233	29	116	123	DASDGSEK
821.492	821.487	-0.0046	-6	104	110	IFPAFVK	44
862.503	862.534	0.0312	36	35	41	KVPYEVK
944.566	944.574	0.008	8	27	34	VLLTLEEK
1495.84	1495.81	-0.0339	-23	159	170	LFHLQIALEHFK
1593.85	1593.82	-0.0243	-15	124	137	ALLDELQALDDHLK	117
1649.86	1649.84	-0.025	-15	197	211	TKPSEEHVIAGWAPK	109
1719.85	1719.82	-0.0296	-17	71	85	CIADSDVITQVIEEK	82	Carbamidomethyl (C)[1]
1776.8	1776.76	-0.0394	-22	10	26	AAAGNPDTLGDCPFSQR		Carbamidomethyl (C)[12]
1876.97	1876.93	-0.0383	-20	86	103	FPTPSLVTPPEYASVGSK	94
2140.07	2140.06	-0.0029	-1	138	158	AHGPYINGENVSATDLSLGPK	90
2156.14	2156.12	-0.0171	-8	42	60	LVDLGNKPEWFLNISPEGK	73
3577.8	3577.77	-0.0234	-7	71	103	CIADSDVITQVIEEKFPTPSLVTPPEYASVGSK		Carbamidomethyl (C)[1]
Gel Idx/Pos	35
Protein Name	Accession No.	Protein MW	Protein PI	Pep. Count	Protein Score	Protein Score C. I. %	Total Ion Score	Total Ion Score C. I. %
O-methyltransferase ZRP4 [Zea mays]	gi|195655583	40662.7	5.74	1	190	100	190	100
Peptide Information
Calc. Mass	Obsrv. Mass	± da	± ppm	Start Seq.	End Seq.	Sequence	Ion Score	Modification
2080.06	2079.98	-0.0791	-38	77	95	LLAASGVFTVDKQSTEEER	190
Gel Idx/Pos	36
Protein Name	Accession No.	Protein MW	Protein PI	Pep. Count	Protein Score	Protein Score C. I. %	Total Ion Score	Total Ion Score C. I. %
uncharacterized protein LOC100191146 [Zea mays]	gi|212275199	25199.4	4.78	9	373	100	298	100
Peptide Information
Calc. Mass	Obsrv. Mass	± da	± ppm	Start Seq.	End Seq.	Sequence	Ion Score	Modification
811.406	811.43	0.0243	30	103	109	VNHANEK
935.494	935.502	0.0076	8	53	60	YGQVIEAR	46
1058.6	1058.61	0.0131	12	61	69	IIIDRESGR	23
1807.9	1807.87	-0.0247	-14	32	47	LFVGGISYQTDDHSLR
2322.11	2322.05	-0.0642	-28	72	94	GFGFVTYTSSEEASAAITALDGK	149
2392.96	2392.9	-0.0625	-26	233	252	NEETMDDIFKDDEPDSYADK		Oxidation (M)[5]
2398.17	2398.13	-0.0415	-17	32	52	LFVGGISYQTDDHSLRDEFAK	77
2565.25	2565.18	-0.0664	-26	70	94	SRGFGFVTYTSSEEASAAITALDGK	3
2864.39	2864.36	-0.0354	-12	72	99	GFGFVTYTSSEEASAAITALDGKTLDGR
Gel Idx/Pos	37
Protein Name	Accession No.	Protein MW	Protein PI	Pep. Count	Protein Score	Protein Score C. I. %	Total Ion Score	Total Ion Score C. I. %
uncharacterized protein LOC100276213 [Zea mays]	gi|226508030	17498.9	5.35	10	754	100	650	100
Peptide Information
Calc. Mass	Obsrv. Mass	± da	± ppm	Start Seq.	End Seq.	Sequence	Ion Score	Modification
828.44	828.45	0.0107	13	91	98	MHGLAGVK		Oxidation (M)[1]
866.416	866.377	-0.0382	-44	75	80	QVWYDR	36
965.52	965.497	-0.0238	-25	53	60	STGFVWLR	67
1104.57	1104.57	-0.001	-1	81	90	EVTAFVEPGR	75
1387.73	1387.76	0.0314	23	61	74	QAAGLTHTFGSIGK	86
1579.73	1579.8	0.0745	47	11	24	SGAEVHVGHELCER	114	Carbamidomethyl (C)[12]
1913.99	1913.96	-0.0333	-17	81	98	EVTAFVEPGRMHGLAGVK		Oxidation (M)[11]
1951.97	1952.04	0.0758	39	75	90	QVWYDREVTAFVEPGR	101
2789.41	2789.42	0.0098	4	28	52	EFMVELGLPDGLLPLPSLDEVGYNR		Oxidation (M)[3]
3112.45	3112.71	0.2558	82	131	161	AFPVTAFQLEPAAAEGDHKEEAEDAAAAAAN	170
Gel Idx/Pos	38
Protein Name	Accession No.	Protein MW	Protein PI	Pep. Count	Protein Score	Protein Score C. I. %	Total Ion Score	Total Ion Score C. I. %
unknown [Zea mays]	gi|223947673	34283.6	7.75	19	954	100	763	100
Peptide Information
Calc. Mass	Obsrv. Mass	± da	± ppm	Start Seq.	End Seq.	Sequence	Ion Score	Modification
849.465	849.405	-0.0599	-71	148	154	IPMIYGR	22
856.441	856.475	0.0339	40	217	223	SETKYTK
865.46	865.407	-0.0533	-62	148	154	IPMIYGR	22	Oxidation (M)[3]
887.462	887.456	-0.0059	-7	81	87	NITEWPK
891.41	891.394	-0.0156	-18	88	96	CGGANGSLR		Carbamidomethyl (C)[1]
920.415	920.382	-0.0325	-35	241	247	FDNSYFK	54
1102.58	1102.53	-0.0458	-42	304	313	FDPPKGISLE
1153.61	1153.62	0.0036	3	60	69	ATSCHPILVR		Carbamidomethyl (C)[4]
1164.65	1164.61	-0.0354	-30	103	114	HGANAGLVNALK
1262.58	1262.59	0.0072	6	70	80	LGWHDAGTYDK	68
1323.74	1323.72	-0.0206	-16	194	206	EIVALSGAHTLGR
1412.76	1412.78	0.0149	11	169	182	LPAAGPPSPAEHLR	128
1566.76	1566.78	0.0169	11	155	168	VDVIAPEQCPPEGR	90	Carbamidomethyl (C)[9]
1636.81	1636.76	-0.0463	-28	88	102	CGGANGSLRFEVELK		Carbamidomethyl (C)[1]
1780.84	1780.84	-0.0016	-1	224	240	DGPGAPGGQSWTSHWLK
1786.76	1786.8	0.0408	23	282	296	DQDTFFEDYAEAHAK	76
1998.04	1998.1	0.0582	29	188	206	MGLNDKEIVALSGAHTLGR	120	Oxidation (M)[1]
2131.02	2131.03	0.0081	4	70	87	LGWHDAGTYDKNITEWPK
2148.95	2149.06	0.107	50	279	296	YAKDQDTFFEDYAEAHAK	116
2417.23	2417.39	0.1579	65	253	273	RDDHLLVLPTDAVLFEDSSFK	90
Gel Idx/Pos	39
Protein Name	Accession No.	Protein MW	Protein PI	Pep. Count	Protein Score	Protein Score C. I. %	Total Ion Score	Total Ion Score C. I. %
glycine-rich RNA-binding protein 7 [Zea mays]	gi|195654321	24927.4	4.79	8	703	100	635	100
Peptide Information
Calc. Mass	Obsrv. Mass	± da	± ppm	Start Seq.	End Seq.	Sequence	Ion Score	Modification
811.406	811.339	-0.067	-83	103	109	VNHANEK	36
935.494	935.429	-0.0658	-70	53	60	YGQVIEAR	63
1058.6	1058.54	-0.0597	-56	61	69	IIIDRESGR	36
1807.9	1807.88	-0.0129	-7	32	47	LFVGGISYQTDDHSLR
2322.11	2322.12	0.0032	1	72	94	GFGFVTYTSSEEASAAITALDGK	154
2398.17	2398.2	0.029	12	32	52	LFVGGISYQTDDHSLRDEFAK	45
2565.25	2565.26	0.0178	7	70	94	SRGFGFVTYTSSEEASAAITALDGK
3655.43	3655.58	0.1575	43	115	161	GGGGYGGGGYGGGGGYGGGGGGYGGGGGYGGGGGGGGYGGGDYGGNR	302
Gel Idx/Pos	40
Protein Name	Accession No.	Protein MW	Protein PI	Pep. Count	Protein Score	Protein Score C. I. %	Total Ion Score	Total Ion Score C. I. %
uncharacterized protein LOC100191219 [Zea mays]	gi|212275458	23576.2	5.29	15	817	100	658	100
Peptide Information
Calc. Mass	Obsrv. Mass	± da	± ppm	Start Seq.	End Seq.	Sequence	Ion Score	Modification
862.503	862.514	0.0105	12	35	41	KVPYEVK
944.566	944.566	0.0001	0	27	34	VLLTLEEK
1196.71	1196.71	0.0033	3	104	113	IFPAFITFLK	65
1481.83	1481.81	-0.0129	-9	159	170	LFHLQVALEHFK
1499.79	1499.77	-0.0117	-8	174	186	IPENLTNVHAYTK
1607.86	1607.87	0.0028	2	124	137	ALLDELQALDEHLK	67
1616.87	1616.87	0.0024	1	42	54	LVDLDNKPEWFLK	61
1649.86	1649.87	0.0048	3	197	211	TKPSEEHVIAGWAPK	76
1820.86	1820.87	0.0126	7	10	26	AATGKPDTLGDCPFSQR	158	Carbamidomethyl (C)[12]
1878.98	1878.97	-0.0115	-6	86	103	FPTPSLVTPVEYASVGSK	113
1934.01	1933.99	-0.0221	-11	197	214	TKPSEEHVIAGWAPKVNA
2110.06	2110.04	-0.0127	-6	138	158	AHGPYINGENVSAADLSLGPK
2240.17	2240.17	0.0029	1	192	211	ESFVKTKPSEEHVIAGWAPK
2397.18	2397.22	0.0437	18	116	137	DASDGSEKALLDELQALDEHLK
2693.26	2693.31	0.052	19	61	85	VPVFNGGDGECIADSDVITQTIEEK	117	Carbamidomethyl (C)[11]
Gel Idx/Pos	41
Protein Name	Accession No.	Protein MW	Protein PI	Pep. Count	Protein Score	Protein Score C. I. %	Total Ion Score	Total Ion Score C. I. %
uncharacterized protein LOC100272681 [Zea mays]	gi|226500344	35633.8	9.04	23	838	100	580	100
Peptide Information
Calc. Mass	Obsrv. Mass	± da	± ppm	Start Seq.	End Seq.	Sequence	Ion Score	Modification
812.437	812.397	-0.0399	-49	284	290	RGETPPR
824.401	824.357	-0.044	-53	291	297	GTQHPER
896.556	896.523	-0.0329	-37	168	175	IVEVAPIR
952.496	952.46	-0.0361	-38	291	298	GTQHPERK
1103.61	1103.57	-0.0467	-42	275	283	VVEIVEMLR		Oxidation (M)[7]
1140.51	1140.46	-0.0506	-44	116	124	WEFSQANMK
1259.71	1259.65	-0.0661	-52	275	284	VVEIVEMLRR		Oxidation (M)[7]
1259.71	1259.71	-0.0054	-4	274	283	RVVEIVEMLR	32	Oxidation (M)[8]
1461.72	1461.68	-0.035	-24	285	297	GETPPRGTQHPER
1509.82	1509.77	-0.045	-30	211	223	EIEETLLEHLGVK	95
1563.78	1563.69	-0.0923	-59	126	138	VNEILSHYPSNYK	78
1656.77	1656.73	-0.038	-23	176	188	VYEVATFYTMFNR	34	Oxidation (M)[10]
1665.92	1665.86	-0.0524	-31	211	224	EIEETLLEHLGVKR	76
1691.88	1691.83	-0.0439	-26	125	138	KVNEILSHYPSNYK
1736.83	1736.78	-0.0488	-28	194	207	YHLLVCGTTPCMIR	54	Carbamidomethyl (C)[6,11], Oxidation (M)[12]
1809.97	1809.92	-0.0477	-26	208	223	GSREIEETLLEHLGVK
1899.83	1899.75	-0.0822	-43	258	273	GSEGYTYNYYEDLTPK	114
2055.93	2055.95	0.0201	10	258	274	GSEGYTYNYYEDLTPKR
2217.03	2216.96	-0.0647	-29	299	319	NCGPAGGNTTLHGEPKPPPCR	24	Carbamidomethyl (C)[2,20]
2345.12	2345.16	0.0354	15	298	319	KNCGPAGGNTTLHGEPKPPPCR		Carbamidomethyl (C)[3,21]
2534.31	2534.36	0.0442	17	168	188	IVEVAPIRVYEVATFYTMFNR		Oxidation (M)[18]
2791.23	2791.33	0.0918	33	299	324	NCGPAGGNTTLHGEPKPPPCRDLDAC		Carbamidomethyl (C)[2,20,26]
3043.6	3043.65	0.0434	14	139	167	QSGIIPLLDLAQQQHGGWVPVAAMDAIAK		Oxidation (M)[24]
Gel Idx/Pos	42
Protein Name	Accession No.	Protein MW	Protein PI	Pep. Count	Protein Score	Protein Score C. I. %	Total Ion Score	Total Ion Score C. I. %
non-cyanogenic beta-glucosidase precursor [Zea mays]	gi|195613358	56909	5.51	16	467	100	349	100
Peptide Information
Calc. Mass	Obsrv. Mass	± da	± ppm	Start Seq.	End Seq.	Sequence	Ion Score	Modification
884.426	884.416	-0.0105	-12	140	147	YGGFLGDR	47
972.424	972.417	-0.0075	-8	280	287	GDYPFSMR	46
1094.57	1094.56	-0.0043	-4	240	249	IGLAFDVMGR	45	Oxidation (M)[8]
1115.48	1115.59	0.1089	98	158	166	VCFENFGDK		Carbamidomethyl (C)[2]
1257.68	1257.76	0.0789	63	95	107	GTLEGGINQAGIK
1278.61	1278.69	0.0802	63	221	231	AHAMTVDLYNK		Oxidation (M)[4]
1342.65	1342.72	0.0746	56	158	168	VCFENFGDKVK		Carbamidomethyl (C)[2]
1604.77	1604.82	0.0511	32	457	469	YGIIYVDRDDGYR
1766.83	1766.88	0.0417	24	250	264	VPYGNTFLDEQAQER
1772.93	1772.88	-0.0508	-29	265	279	SLDQNLGWFLEPVVR	55
1810.83	1810.86	0.0331	18	400	414	DNPLSMQDALEDYKR		Oxidation (M)[6]
2066.01	2066	-0.0049	-2	381	399	YGNPPIYITENGIGDVDTK
2338.2	2338.13	-0.0716	-31	200	220	CAQPIANSLTEPYIAGHNILR	119	Carbamidomethyl (C)[1]
2432.09	2432.08	-0.0168	-7	437	456	GHFTWSLLDNFEWSSGYTER
2838.35	2838.29	-0.0632	-22	169	193	NWLTFNEPQTFTTFSYGTGVFAPGR
3115.47	3115.4	-0.0679	-22	294	320	LPFFTDNEQAMLAGSYDILGINYYTSR		Oxidation (M)[11]
Gel Idx/Pos	43
Protein Name	Accession No.	Protein MW	Protein PI	Pep. Count	Protein Score	Protein Score C. I. %	Total Ion Score	Total Ion Score C. I. %
unknown [Zea mays]	gi|194702580	23869.6	6.05	12	690	100	571	100
Peptide Information
Calc. Mass	Obsrv. Mass	± da	± ppm	Start Seq.	End Seq.	Sequence	Ion Score	Modification
873.504	873.463	-0.0413	-47	18	25	VATVLNEK
1118.68	1118.69	0.0153	14	182	192	AGLVAARPHVK	32
1285.69	1285.72	0.031	24	143	153	VLDVYEAHLAR	103
1361.72	1361.71	-0.0107	-8	6	17	LYGMPLSPNVVR	58	Oxidation (M)[4]
1404.77	1404.66	-0.114	-81	207	221	TVAAIPLPPPPSSSA
1644.86	1644.9	0.0341	21	193	206	AWWEAIAARPAFQK	96
1665.83	1665.72	-0.1089	-65	79	95	YASEGTDLLPATASAAK
1770.99	1770.94	-0.0578	-33	2	17	APLKLYGMPLSPNVVR	32	Oxidation (M)[8]
1811.95	1811.9	-0.0541	-30	26	42	GLDFEIVPVDLTTGAHK	126
2575.27	2575.21	-0.0632	-25	156	178	YLAGDEFTLADANHASYLLYLSK	125
2817.41	2817.3	-0.105	-37	154	178	NKYLAGDEFTLADANHASYLLYLSK
3017.53	3017.45	-0.0793	-26	43	69	QPDFLTLNPFGQIPALVDGDEVLFESR
Gel Idx/Pos	44
Protein Name	Accession No.	Protein MW	Protein PI	Pep. Count	Protein Score	Protein Score C. I. %	Total Ion Score	Total Ion Score C. I. %
Glutathione transferase III(b) [Zea mays]	gi|162460516	23865.6	5.96	11	723	100	620	100
Peptide Information
Calc. Mass	Obsrv. Mass	± da	± ppm	Start Seq.	End Seq.	Sequence	Ion Score	Modification
873.504	873.504	-0.0005	-1	18	25	VATVLNEK
1118.68	1118.69	0.012	11	182	192	AGLVAARPHVK	54
1285.69	1285.72	0.0328	26	143	153	VLDVYEAHLAR	106
1361.72	1361.76	0.0326	24	6	17	LYGMPLSPNVVR	50	Oxidation (M)[4]
1404.77	1404.7	-0.0763	-54	207	221	TVAAIPLPPPPSSSA
1644.86	1644.83	-0.0394	-24	193	206	AWWEAIAARPAFQK
1665.83	1665.8	-0.0344	-21	79	95	YASEGTDLLPATASAAK	120
1770.99	1770.92	-0.0742	-42	2	17	APLKLYGMPLSPNVVR		Oxidation (M)[8]
1811.95	1811.89	-0.066	-36	26	42	GLDFEIVPVDLTTGAHK	145
2575.27	2575.2	-0.0713	-28	156	178	YLAGDEFTLADANHASYLLYLSK	135
2987.51	2987.41	-0.1094	-37	43	69	QPDFLALNPFGQIPALVDGDEVLFESR
Gel Idx/Pos	45
Protein Name	Accession No.	Protein MW	Protein PI	Pep. Count	Protein Score	Protein Score C. I. %	Total Ion Score	Total Ion Score C. I. %
uncharacterized protein LOC100274379 [Zea mays]	gi|226507242	38769.7	6.3	24	1160	100	902	100
Peptide Information
Calc. Mass	Obsrv. Mass	± da	± ppm	Start Seq.	End Seq.	Sequence	Ion Score	Modification
834.374	834.346	-0.0283	-34	160	166	GDNQSWK
976.485	976.482	-0.0026	-3	188	197	FGGGGEPTVR	63
1052.5	1052.5	-0.005	-5	202	211	ADEGFSATVR	50
1064.42	1064.44	0.014	13	331	338	WCEGDNQR		Carbamidomethyl (C)[2]
1075.53	1075.53	-0.0018	-2	261	270	HSQGEGHPVK
1089.58	1089.59	0.0079	7	87	96	HSLGQSHPVK
1118.53	1118.55	0.0261	23	224	231	DEYQHWIK
1142.5	1142.54	0.0416	36	50	57	DEHQHWYK
1163.55	1163.56	0.0076	7	132	141	LNFDAFHGDK	68
1191.61	1191.56	-0.0502	-42	123	131	CIRMVNNIR		Carbamidomethyl (C)[1], Oxidation (M)[4]
1199.54	1199.53	-0.0014	-1	28	37	SDEGYCLTVR		Carbamidomethyl (C)[6]
1222.65	1222.65	-0.0077	-6	38	49	DGNVVLAPANPR	96
1269.64	1269.66	0.021	17	212	223	NGAVCLAPTNPR		Carbamidomethyl (C)[5]
1403.68	1403.71	0.0284	20	67	79	DEEGNPAFALVNK
1480.71	1480.69	-0.0163	-11	241	253	DEEGYPAFALVNR	95
1948.97	1949.02	0.0535	27	142	159	GHGGVHDGTTVVLWEWAK
2074	2073.96	-0.0435	-21	167	187	ILPWGDEAYAAGGSSAANAPR	192
2094.05	2094.13	0.0791	38	61	79	FSTQVKDEEGNPAFALVNK
2133.04	2132.98	-0.0547	-26	235	253	HSNSVKDEEGYPAFALVNR	114
2253.08	2253.03	-0.0489	-22	271	289	LVPYNPGYQDESVLWTESR	143
2346.14	2346.27	0.1289	55	38	57	DGNVVLAPANPRDEHQHWYK
2369.15	2369.21	0.0601	25	212	231	NGAVCLAPTNPRDEYQHWIK		Carbamidomethyl (C)[5]
2535.18	2535.13	-0.0515	-20	300	321	MVNNIYLNFDAFHGDKDHGGVR	80	Oxidation (M)[1]
2609.24	2609.38	0.1394	53	97	119	LVPFNPEYQDESVLWTESGDVGK
Gel Idx/Pos	46
Protein Name	Accession No.	Protein MW	Protein PI	Pep. Count	Protein Score	Protein Score C. I. %	Total Ion Score	Total Ion Score C. I. %
alpha-1,4-glucan-protein synthase [UDP-forming] [Zea	gi|162463414	41690.8	5.75	24	914	100	665	100
Peptide Information
Calc. Mass	Obsrv. Mass	± da	± ppm	Start Seq.	End Seq.	Sequence	Ion Score	Modification
839.441	839.471	0.0295	35	159	165	GYPFSLR	44
989.541	989.544	0.0028	3	276	284	ASNPFVNLK
1007.43	1007.4	-0.0314	-31	95	102	CFGYMVSK		Carbamidomethyl (C)[1], Oxidation (M)[5]
1152.6	1152.61	0.0126	11	199	208	YVDAVMTIPK		Oxidation (M)[6]
1152.63	1152.66	0.0332	29	327	336	LGTIDPYFVK	69
1180.63	1180.67	0.0376	32	123	132	DINALEQHIK	64
1201.64	1201.61	-0.0277	-23	266	275	TGLPYIWHSK
1230.62	1230.59	-0.0299	-24	315	324	CYIYLSGQVK		Carbamidomethyl (C)[1]
1239.58	1239.56	-0.0179	-14	31	39	NLDFLEMWR		Oxidation (M)[7]
1240.67	1240.64	-0.0324	-26	255	265	VICDHLSLGVK		Carbamidomethyl (C)[3]
1283.72	1283.68	-0.0452	-35	20	30	DELDIVIPTIR
1409.77	1409.75	-0.0222	-16	325	336	EKLGTIDPYFVK
1446.58	1446.59	0.0036	2	244	254	YDDMWAGWCVK	52	Carbamidomethyl (C)[9], Oxidation (M)[4]
1487.76	1487.62	-0.1345	-90	315	326	CYIYLSGQVKEK		Carbamidomethyl (C)[1]
1501.7	1501.75	0.0532	35	61	72	VPEGFDYELYNR	122
1622.74	1622.72	-0.019	-12	105	117	YIYTIDDDCFVAK	77	Carbamidomethyl (C)[9]
1750.84	1750.76	-0.0801	-46	104	117	KYIYTIDDDCFVAK		Carbamidomethyl (C)[10]
1761.78	1761.71	-0.07	-40	209	223	GTLFPMCGMNLAFDR		Carbamidomethyl (C)[7], Oxidation (M)[6,9]
1843.92	1843.92	0.0024	1	58	72	TIKVPEGFDYELYNR	109
2113.99	2113.92	-0.0782	-37	61	77	VPEGFDYELYNRNDINR
2140.02	2140.02	0.0014	1	224	243	DLIGPAMYFGLMGDGQPIGR	57	Oxidation (M)[7,12]
2292.13	2292.16	0.0269	12	133	151	NLLSPSTPFFFNTLYDPYR	75
2773.31	2773.23	-0.0837	-30	337	362	LGDAMVTWIEAWDELNPSTPAAANGK		Oxidation (M)[5]
3057.58	3057.52	-0.0634	-21	166	193	EGAHTAVSHGLWLNIPDYDAPTQLVKPK
Gel Idx/Pos	47
Protein Name	Accession No.	Protein MW	Protein PI	Pep. Count	Protein Score	Protein Score C. I. %	Total Ion Score	Total Ion Score C. I. %
DIBOA-glucoside dioxygenase BX6 [Zea mays]	gi|162459230	41628.1	6.17	20	819	100	629	100
Peptide Information
Calc. Mass	Obsrv. Mass	± da	± ppm	Start Seq.	End Seq.	Sequence	Ion Score	Modification
820.423	820.44	0.0171	21	1	8	MAPTTATK
857.495	857.43	-0.0647	-75	136	142	DLARNLR
871.479	871.471	-0.0076	-9	368	374	ALDHFRL	29
982.52	982.508	-0.012	-12	173	180	EELPEPLR
987.511	987.506	-0.0046	-5	83	90	EDLVEQVR
992.516	992.519	0.0035	4	359	367	FNTIGLDGR	78
1013.38	1013.35	-0.0275	-27	9	17	DDSGYGDER
1066.51	1066.49	-0.018	-17	20	28	ELQAFDDTK
1088.54	1088.53	-0.0064	-6	143	151	FASNFDLFK	85
1118.55	1118.53	-0.0223	-20	120	129	QFNEGPVEAK
1143.61	1143.61	-0.001	-1	82	90	REDLVEQVR	51
1311.66	1311.74	0.0737	56	181	192	NVMLEYGAAVTK		Oxidation (M)[3]
1341.68	1341.68	0.0037	3	318	329	VSVASFFNTDVR	91
1497.78	1497.73	-0.0546	-36	318	330	VSVASFFNTDVRR
1612.78	1612.76	-0.0166	-10	159	172	DTLFCEVAPNPPPR	100	Carbamidomethyl (C)[5]
1683.75	1683.67	-0.0754	-45	2	17	APTTATKDDSGYGDER
1730.89	1730.84	-0.0517	-30	334	348	MYGPIPDPSKPPLYR
2318.16	2318.13	-0.0268	-12	243	263	HTDPGFFTILLQDGMGGLQVR	72	Oxidation (M)[15]
2474.26	2474.17	-0.0867	-35	242	263	RHTDPGFFTILLQDGMGGLQVR		Oxidation (M)[16]
2576.28	2576.27	-0.0142	-6	159	180	DTLFCEVAPNPPPREELPEPLR	94	Carbamidomethyl (C)[5]
Gel Idx/Pos	48
Protein Name	Accession No.	Protein MW	Protein PI	Pep. Count	Protein Score	Protein Score C. I. %	Total Ion Score	Total Ion Score C. I. %
unknown [Zea mays]	gi|224029461	28955.8	5.08	17	670	100	495	100
Peptide Information
Calc. Mass	Obsrv. Mass	± da	± ppm	Start Seq.	End Seq.	Sequence	Ion Score	Modification
809.456	809.425	-0.0306	-38	186	191	WVTYIK
940.462	940.439	-0.0234	-25	35	42	YTAELSEK
977.432	977.41	-0.0227	-23	93	100	DHVDSNYK
1013.53	1013.57	0.035	35	101	109	LAYDGFLSK	65
1022.53	1022.57	0.0387	38	192	200	DSPKPPPER	45
1273.61	1273.66	0.0507	40	80	88	WHVFWVDER	66
1400.72	1400.65	-0.0703	-50	89	100	VVPKDHVDSNYK
1408.64	1408.64	-0.0002	0	1	16	MATGGAAPTASDAGSK		Oxidation (M)[1]
1649.81	1649.75	-0.0601	-36	66	79	LTEPPYLDSVDWSK
1661.92	1661.93	0.0036	2	48	64	GAFTAVLSGGSLIEALR	124
1777.9	1777.83	-0.0701	-39	65	79	KLTEPPYLDSVDWSK
1790.02	1789.95	-0.0634	-35	48	65	GAFTAVLSGGSLIEALRK
1812.96	1812.96	-0.0013	-1	186	200	WVTYIKDSPKPPPER	35
2389.25	2389.18	-0.0635	-27	201	223	ITFTFPVINSSAYVAMVVTGAGK		Oxidation (M)[16]
2873.36	2873.28	-0.0723	-25	235	259	QTSSDLLPVEMAVLQDGEFTWFTDK		Oxidation (M)[11]
2918.49	2918.42	-0.0647	-22	157	183	FDLQLLGMGPDGHIASLFPGHPLVNEK		Oxidation (M)[8]
3047.47	3047.49	0.0273	9	110	138	VPIPPGQVYAINDALSAEGAADDYEACLK	160	Carbamidomethyl (C)[27]
Gel Idx/Pos	49
Protein Name	Accession No.	Protein MW	Protein PI	Pep. Count	Protein Score	Protein Score C. I. %	Total Ion Score	Total Ion Score C. I. %
uncharacterized protein LOC100273125 [Zea mays]	gi|226505920	23512.2	5.54	12	604	100	487	100
Peptide Information
Calc. Mass	Obsrv. Mass	± da	± ppm	Start Seq.	End Seq.	Sequence	Ion Score	Modification
821.492	821.462	-0.0301	-37	104	110	IFPAFVK	50
862.503	862.484	-0.019	-22	35	41	KVPYEVK
944.566	944.541	-0.0256	-27	27	34	VLLTLEEK
1499.79	1499.71	-0.0747	-50	174	186	IPENLTNVHAYTK
1593.85	1593.82	-0.0301	-19	124	137	ALLDELQALDDHLK	102
1649.86	1649.83	-0.0307	-19	197	211	TKPSEEHVIAGWAPK	82
1719.85	1719.81	-0.0351	-20	71	85	CIADSDVITQVIEEK	69	Carbamidomethyl (C)[1]
1776.8	1776.73	-0.066	-37	10	26	AAAGNPDTLGDCPFSQR		Carbamidomethyl (C)[12]
1876.97	1876.94	-0.0329	-18	86	103	FPTPSLVTPPEYASVGSK	102
2140.07	2140	-0.0642	-30	138	158	AHGPYINGENVSATDLSLGPK
2156.14	2156.13	-0.0052	-2	42	60	LVDLGNKPEWFLNISPEGK	81
3577.8	3577.83	0.0357	10	71	103	CIADSDVITQVIEEKFPTPSLVTPPEYASVGSK		Carbamidomethyl (C)[1]
Gel Idx/Pos	50
Protein Name	Accession No.	Protein MW	Protein PI	Pep. Count	Protein Score	Protein Score C. I. %	Total Ion Score	Total Ion Score C. I. %
dihydroflavonol-4-reductase [Zea mays]	gi|226499080	35621.1	5.43	19	957	100	765	100
Peptide Information
Calc. Mass	Obsrv. Mass	± da	± ppm	Start Seq.	End Seq.	Sequence	Ion Score	Modification
820.456	820.456	0.0001	0	172	179	EALAFAAK
841.394	841.401	0.0076	9	307	313	DTVESYK
902.458	902.502	0.0444	49	50	57	VLEGAEER	40
987.522	987.523	0.0013	1	35	44	GTVRDPGASK
1062.59	1062.59	-0.0003	0	257	265	ISDMINILK		Oxidation (M)[4]
1078.54	1078.55	0.0176	16	248	256	YICSSHAIK		Carbamidomethyl (C)[3]
1262.58	1262.6	0.0287	23	266	275	TMYPSYPYPK	58	Oxidation (M)[2]
1406.76	1406.78	0.0133	9	167	179	TLSEREALAFAAK
1680.86	1680.87	0.0078	5	7	23	SVCVTGAGGFVASELVK	133	Carbamidomethyl (C)[3]
1731.77	1731.78	0.0077	4	276	290	NFVEDDVNSVYSSEK	123
1808.96	1809.03	0.0729	40	6	23	KSVCVTGAGGFVASELVK		Carbamidomethyl (C)[4]
1862.92	1862.93	0.0131	7	214	229	DLETVENVLSNMVDIR	65	Oxidation (M)[12]
1895.68	1895.71	0.0241	13	143	156	VFDEDCWSDEDYCR	116	Carbamidomethyl (C)[6,13]
1923	1923.07	0.0668	35	123	140	VVVVSSCGAVYANPIYPK		Carbamidomethyl (C)[7]
1948	1948.02	0.0225	12	230	247	DVADALLLTYEKPEASGR	161
2079.11	2079.12	0.013	6	122	140	RVVVVSSCGAVYANPIYPK	69	Carbamidomethyl (C)[8]
2080.8	2080.87	0.0642	31	141	156	GKVFDEDCWSDEDYCR		Carbamidomethyl (C)[8,15]
2301.14	2301.25	0.1069	46	211	229	YFKDLETVENVLSNMVDIR		Oxidation (M)[15]
2306.14	2306.33	0.1858	81	257	275	ISDMINILKTMYPSYPYPK		Oxidation (M)[4,11]
Gel Idx/Pos	51
Protein Name	Accession No.	Protein MW	Protein PI	Pep. Count	Protein Score	Protein Score C. I. %	Total Ion Score	Total Ion Score C. I. %
hypothetical protein [Zea mays]	gi|195640026	17528.9	5.35	8	608	100	536	100
Peptide Information
Calc. Mass	Obsrv. Mass	± da	± ppm	Start Seq.	End Seq.	Sequence	Ion Score	Modification
866.416	866.426	0.0102	12	75	80	QVWYDR	36
965.52	965.54	0.0192	20	53	60	STGFVWLR	67
1104.57	1104.59	0.0211	19	81	90	EVTAFVEPGR	66
1387.73	1387.84	0.1044	75	61	74	QAAGLTHTFGSIGK
1579.73	1579.75	0.0239	15	11	24	SGAEVHVGHELCER	118	Carbamidomethyl (C)[12]
1707.82	1707.88	0.0602	35	11	25	SGAEVHVGHELCERK		Carbamidomethyl (C)[12]
1951.97	1951.99	0.0282	14	75	90	QVWYDREVTAFVEPGR	83
2789.41	2789.48	0.074	27	28	52	EFMVELGLPDGLLPLPSLDEVGYNR	166	Oxidation (M)[3]
Gel Idx/Pos	52
Protein Name	Accession No.	Protein MW	Protein PI	Pep. Count	Protein Score	Protein Score C. I. %	Total Ion Score	Total Ion Score C. I. %
17.4 kDa class I heat shock protein 3 [Zea mays]	gi|195626536	17775	5.55	12	624	100	515	100
Peptide Information
Calc. Mass	Obsrv. Mass	± da	± ppm	Start Seq.	End Seq.	Sequence	Ion Score	Modification
815.38	815.397	0.0178	22	100	105	TDTWHR	33
904.437	904.465	0.0283	31	93	99	NKEQEEK
974.542	974.57	0.0286	29	117	124	FRLPENAK	34
1043.57	1043.52	-0.0526	-50	144	152	EDAKKPEVK
1057.53	1057.54	0.0116	11	57	65	ETPEAHVFK
1168.56	1168.59	0.0348	30	41	52	TSSETAAFAGAR	111
1199.59	1199.6	0.0034	3	100	108	TDTWHRVER
1458.66	1458.68	0.0239	16	95	105	EQEEKTDTWHR
1599.82	1599.82	0.0047	3	53	65	IDWKETPEAHVFK	75
1643.82	1643.83	0.0057	3	78	92	VEVEDGNVLQISGER	81
1737.92	1737.87	-0.0453	-26	57	72	ETPEAHVFKADVPGLK
2129.07	2129.08	0.0056	3	74	92	EEVKVEVEDGNVLQISGER	181
Gel Idx/Pos	53
Protein Name	Accession No.	Protein MW	Protein PI	Pep. Count	Protein Score	Protein Score C. I. %	Total Ion Score	Total Ion Score C. I. %
unknown [Zea mays]	gi|223948631	84781.4	5.54	13	260	100	1191	100
Peptide Information
Calc. Mass	Obsrv. Mass	± da	± ppm	Start Seq.	End Seq.	Sequence	Ion Score	Modification
1096.58	1096.54	-0.0356	-32	288	297	YLFAGVVDGR	88
1456.75	1456.74	-0.0108	-7	578	589	FETCYQIALAIK	52	Carbamidomethyl (C)[4]
1555.71	1555.71	-0.0062	-4	374	388	DEAYFAANAAAQASR	141
1658.83	1658.8	-0.0243	-15	690	705	YGAGIGPGVYDIHSPR	134
1829.96	1829.94	-0.0286	-16	254	270	TLTSLSSVTAYGFDLVR	135
1991.01	1990.99	-0.0177	-9	478	494	LQEELDIDVLVHGEPER	154
2124.05	2124.02	-0.0244	-11	368	388	ALAGQKDEAYFAANAAAQASR	177
2178.07	2178	-0.0649	-30	112	129	WFDTNYHFIVPELGPNTK
2188.11	2188.1	-0.0151	-7	719	737	MLAVLDTNILWVNPDCGLK		Carbamidomethyl (C)[16], Oxidation (M)[1]
2268.17	2268.18	0.0063	3	591	611	EVEDLEAGGIQVIQIDEAALR	206
2304.16	2304.39	0.2295	100	323	343	LVVSTSCSLMHTAVDLVNETK		Carbamidomethyl (C)[7]
2310.31	2310.31	0.0034	1	428	448	LNLPILPTTTIGSFPQTVELR	107
2691.38	2691.55	0.1753	65	523	545	CVKPPIIYGDVSRPNPMTVFWSK		Carbamidomethyl (C)[1]
Gel Idx/Pos	54
Protein Name	Accession No.	Protein MW	Protein PI	Pep. Count	Protein Score	Protein Score C. I. %	Total Ion Score	Total Ion Score C. I. %
thiamine thiazole synthase 2, chloroplastic precursor	gi|239985534	37380.9	5.59	7	308	100	271	100
Peptide Information
Calc. Mass	Obsrv. Mass	± da	± ppm	Start Seq.	End Seq.	Sequence	Ion Score	Modification
910.583	910.582	-0.0007	-1	176	183	LLARPNVK	37
962.552	962.467	-0.0846	-88	2	11	ATTAASSLLK
1093.59	1093.55	-0.0401	-37	1	11	MATTAASSLLK
1262.71	1262.72	0.0077	6	61	71	FSPIKESIVSR	87
1336.67	1336.66	-0.0051	-4	164	175	HAALFTSTVMSR	40	Oxidation (M)[10]
1458.83	1458.84	0.0059	4	184	196	LFNAVAVEDLIVR	108
1614.93	1614.94	0.0066	4	184	197	LFNAVAVEDLIVRR
Gel Idx/Pos	55
Protein Name	Accession No.	Protein MW	Protein PI	Pep. Count	Protein Score	Protein Score C. I. %	Total Ion Score	Total Ion Score C. I. %
uncharacterized protein LOC100272772 [Zea mays]	gi|226533530	54073.8	8.65	28	1030	100	750	100
Peptide Information
Calc. Mass	Obsrv. Mass	± da	± ppm	Start Seq.	End Seq.	Sequence	Ion Score	Modification
876.519	876.494	-0.0245	-28	256	263	LFTPSLAK
936.482	936.473	-0.0092	-10	109	116	GYLFPPDK
954.552	954.561	0.0095	10	195	202	LPGVHYIR
962.48	962.498	0.0182	19	367	374	VEHVDHAR
1073.49	1073.49	-0.0034	-3	402	410	VFEYEGSSR	67
1090.58	1090.59	0.0172	16	367	375	VEHVDHARK
1191.64	1191.61	-0.0308	-26	331	341	VGGIEVDSLFR	72
1201.58	1201.61	0.0236	20	402	411	VFEYEGSSRK
1235.55	1235.56	0.0103	8	79	89	TFVEHGMADGR	31	Oxidation (M)[7]
1296.62	1296.64	0.0166	13	434	444	VATFWIDSDSR	90
1388.77	1388.81	0.0372	27	109	120	GYLFPPDKKPAR
1416.78	1416.76	-0.0171	-12	285	299	LGAGSDGRVSSAVLK
1457.67	1457.65	-0.0198	-14	391	401	AYDYLPYFYSR	84
1472.71	1472.83	0.1284	87	121	134	LPGFHTCVGSGGQR	86	Carbamidomethyl (C)[7]
1496.81	1496.78	-0.0265	-18	96	108	EPVPPYERPALTK	24
1513.73	1513.72	-0.008	-5	173	186	YGSLIISTGCEASR		Carbamidomethyl (C)[10]
1518.76	1518.75	-0.0102	-7	203	218	DVADADALVSSLGSAK
1537.8	1537.76	-0.04	-26	434	446	VATFWIDSDSRLK
1567.79	1567.76	-0.0265	-17	63	78	EYVIVGGGNAAGYAAR	164
1586.84	1587	0.1577	99	476	490	LQAATSVEDALEIAR	132
1801.97	1801.92	-0.0459	-25	474	490	SKLQAATSVEDALEIAR
1803.01	1803	-0.003	-2	342	359	TSVPGIFAIGDVAAFPLK
1839.94	1840.01	0.0722	39	375	390	KSAHHCVETLLTSQTK		Carbamidomethyl (C)[6]
1853.98	1854	0.0195	11	170	186	VLKYGSLIISTGCEASR		Carbamidomethyl (C)[13]
1981.01	1981	-0.009	-5	173	190	YGSLIISTGCEASRLPEK		Carbamidomethyl (C)[10]
2152.12	2152.09	-0.0303	-14	447	466	GVFLESGTSEEFSLLPQLAK
2197.21	2197.2	-0.0095	-4	90	108	LCIVSKEPVPPYERPALTK		Carbamidomethyl (C)[2]
3050.64	3050.65	0.0105	3	300	330	DGSVVEADTVIVGIGAKPVVSPFEAVGVNPK
Gel Idx/Pos	56
Protein Name	Accession No.	Protein MW	Protein PI	Pep. Count	Protein Score	Protein Score C. I. %	Total Ion Score	Total Ion Score C. I. %
dihydrolipoamide S-acetyltransferase1 [Zea mays]	gi|226502364	58802.1	7.97	18	447	100	314	100
Peptide Information
Calc. Mass	Obsrv. Mass	± da	± ppm	Start Seq.	End Seq.	Sequence	Ion Score	Modification
810.447	810.476	0.0295	36	173	180	IIHGDGAK
874.514	874.524	0.0094	11	255	262	IFASPLAR	20
1016.56	1016.57	0.0091	9	424	433	GLGTIAEEVK
1037.52	1037.53	0.0167	16	287	295	ADIEDYLAK
1091.5	1091.53	0.029	27	245	254	IEEASQSGDR
1180.67	1180.63	-0.0415	-35	173	183	IIHGDGAKEIK
1232.69	1232.6	-0.0841	-68	514	525	VIDGAIGAEFLK	61
1413.73	1413.69	-0.046	-33	351	364	GELNPLQDASGGKK
1466.75	1466.73	-0.0189	-13	220	232	AQPEPSQPKVEEK
1513.82	1513.75	-0.0705	-47	263	276	KLAEDNNVPLSSVK	45
1554.82	1554.76	-0.0659	-42	349	363	LRGELNPLQDASGGK	21
1576.81	1576.73	-0.0856	-54	330	342	QTIPHYYLTVDAR	60
1584.9	1584.79	-0.106	-67	424	438	GLGTIAEEVKQLAQK
1753.78	1753.8	0.0263	15	382	395	VPQCNSSWMNDFIR		Carbamidomethyl (C)[4]
1946.99	1947	0.0042	2	245	262	IEEASQSGDRIFASPLAR
2002.04	2001.95	-0.0917	-46	300	318	EAFAAPGLGYVDIPNAQIR	107
2228.17	2228.16	-0.0127	-6	467	487	QFCAIINPPQSAILAIGSAEK		Carbamidomethyl (C)[3]
2684.32	2684.3	-0.0246	-9	441	466	DNSLKPADYEGGTFTVSNLGGPFGIK
Gel Idx/Pos	57
Protein Name	Accession No.	Protein MW	Protein PI	Pep. Count	Protein Score	Protein Score C. I. %	Total Ion Score	Total Ion Score C. I. %
uncharacterized protein LOC100273217 [Zea mays]	gi|226528689	41850.2	6.1	15	863	100	740	100
Peptide Information
Calc. Mass	Obsrv. Mass	± da	± ppm	Start Seq.	End Seq.	Sequence	Ion Score	Modification
828.53	828.559	0.0287	35	294	301	TIVLGLGR	56
878.546	878.555	0.0091	10	331	338	THIPVLAK	27
966.519	966.507	-0.012	-12	6	13	SPKPIHCK		Carbamidomethyl (C)[7]
984.599	984.547	-0.0516	-52	58	66	AKVAPVFPR
1004.58	1004.61	0.0361	36	363	371	AFDLLLQGK	39
1013.65	1013.64	-0.0108	-11	292	301	GKTIVLGLGR
1224.58	1224.57	-0.0004	0	375	383	CILWMDKDK		Carbamidomethyl (C)[1], Oxidation (M)[5]
1653.88	1653.89	0.0056	3	223	237	IIGVDLNPDKEEVGR	115
1777.96	1777.93	-0.0308	-17	19	35	AAGEPLTIEEIVVDPPK
1809.91	1809.92	0.0028	2	238	253	SFGVTDFVNPSQLDKR	105
1819.89	1819.88	-0.0105	-6	172	189	LACLLSCGAGTGVGAAWR		Carbamidomethyl (C)[3,7]
1849.9	1849.9	-0.0014	-1	302	317	DSDEVCLPSLELLFGR	124	Carbamidomethyl (C)[6]
1880.9	1880.88	-0.0239	-13	43	57	VICTSLCHTDITFWK		Carbamidomethyl (C)[3,7]
2256.26	2256.22	-0.0376	-17	193	216	VEPGSTVAIFGLGSVGLAVVQGAK	161
2410.29	2410.27	-0.0135	-6	19	40	AAGEPLTIEEIVVDPPKAYEIR	115
Gel Idx/Pos	58
Protein Name	Accession No.	Protein MW	Protein PI	Pep. Count	Protein Score	Protein Score C. I. %	Total Ion Score	Total Ion Score C. I. %
tubulin alpha-3 chain [Zea mays]	gi|162458676	50213.7	5.09	18	818	100	661	100
Peptide Information
Calc. Mass	Obsrv. Mass	± da	± ppm	Start Seq.	End Seq.	Sequence	Ion Score	Modification
903.428	903.423	-0.0046	-5	395	401	FDLMYAK		Oxidation (M)[4]
923.52	923.512	-0.0075	-8	157	164	LSVEYGKK	57
1001.56	1001.57	0.0055	5	327	336	DVNAAVATIK	61
1007.45	1007.47	0.0185	18	97	105	EDAANNFAR	45
1132.57	1132.58	0.0136	12	113	121	EIVDLCLDR	72	Carbamidomethyl (C)[6]
1299.5	1299.48	-0.0165	-13	312	320	YMACCLMYR		Carbamidomethyl (C)[4,5], Oxidation (M)[2,7]
1345.68	1345.65	-0.0354	-26	391	401	INSKFDLMYAK		Oxidation (M)[8]
1396.76	1396.74	-0.023	-16	85	96	QLFHPEQLISGK
1473.86	1473.84	-0.0207	-14	230	243	LVSQVISSLTASLR
1598.77	1598.75	-0.0185	-12	340	352	TIQFVDWCPTGFK		Carbamidomethyl (C)[8]
1690.85	1690.84	-0.0124	-7	216	229	SLDIERPNYSNLNR	69
1715.92	1715.98	0.054	31	65	79	AIFVDLEPTVIDEVR	121
1873.95	1873.93	-0.0165	-9	353	370	CGINYQAPTVVPGADLAK		Carbamidomethyl (C)[1]
1901.91	1901.93	0.0195	10	374	390	AVCMISNSTSVVEVFSR	103	Carbamidomethyl (C)[3], Oxidation (M)[4]
2081.93	2081.97	0.039	19	41	60	TAGHHDDAFSTFFSQTGAGK
2385.19	2385.21	0.0146	6	85	105	QLFHPEQLISGKEDAANNFAR
2408.19	2408.24	0.0508	21	244	264	FDGALNVDVNEFQTNLVPYPR	134
2642.25	2642.26	0.0151	6	281	304	AFHEQLSVAEITSSAFEPASMMVK		Oxidation (M)[21,22]
Gel Idx/Pos	59
Protein Name	Accession No.	Protein MW	Protein PI	Pep. Count	Protein Score	Protein Score C. I. %	Total Ion Score	Total Ion Score C. I. %
unknown [Zea mays]	gi|223948025	61968.8	5.42	26	1100	100	854	100
Peptide Information
Calc. Mass	Obsrv. Mass	± da	± ppm	Start Seq.	End Seq.	Sequence	Ion Score	Modification
829.478	829.433	-0.0445	-54	160	166	ALVEELR	29
1043.58	1043.68	0.0992	95	83	92	IVNDGVTVAR
1161.46	1161.55	0.097	84	244	252	MTAEYENCK		Carbamidomethyl (C)[8], Oxidation (M)[1]
1182.71	1182.71	-0.0029	-2	57	68	LADLVGVTLGPK	82
1229.7	1229.71	0.0094	8	306	317	IAAIKAPGFGER	27
1245.57	1245.66	0.0911	73	538	548	CCLEHAASVAK		Carbamidomethyl (C)[1,2]
1284.72	1284.73	0.0167	13	265	275	DLINVLEEAIR	106
1295.74	1295.76	0.0195	15	140	152	VVAAGANPVQITR	60
1320.72	1320.74	0.0237	18	71	82	NVVLESKYGSPK
1384.71	1384.81	0.0962	69	37	48	ELYFNKDGSAIK
1395.83	1395.76	-0.0699	-50	57	70	LADLVGVTLGPKGR
1505.72	1505.75	0.0337	22	231	243	GYISPYFVTDSEK	86
1541.77	1541.83	0.0636	41	93	106	EVELEDPVENIGAK
1617.8	1617.86	0.0678	42	459	472	VDAIKDTLENDEQK
1693.83	1693.88	0.0547	32	384	397	NLIEAAEQEYEKEK
1700.9	1700.95	0.0485	29	438	454	AAVEEGIVVGGGCTLLR	112	Carbamidomethyl (C)[13]
1722.99	1722.92	-0.062	-36	140	156	VVAAGANPVQITRGIEK
1884.04	1884.06	0.0209	11	405	423	LAGGVAVIQVGAQTETELK
1920.88	1920.9	0.0201	10	215	230	SSENFLYVVEGMQFDR	99
1936.95	1936.9	-0.0476	-25	361	378	ESTTIVGDGSTQEEVTKR	56
2141.18	2141.2	0.0168	8	405	425	LAGGVAVIQVGAQTETELKEK
2430.27	2430.32	0.0454	19	115	139	TNDLAGDGTTTSVVLAQGLIAEGVK	201
2478.15	2478.14	-0.0061	-2	512	534	YGYNAATGQYEDLMAAGIIDPTK		Oxidation (M)[14]
2648.15	2648.16	0.0105	4	231	252	GYISPYFVTDSEKMTAEYENCK		Carbamidomethyl (C)[21], Oxidation (M)[14]
2819.5	2819.48	-0.0225	-8	319	344	TQYLDDIAILTGATVIRDEVGLSLDK
2833.37	2833.38	0.0093	3	206	230	GVVTLEEGKSSENFLYVVEGMQFDR
Gel Idx/Pos	60
Protein Name	Accession No.	Protein MW	Protein PI	Pep. Count	Protein Score	Protein Score C. I. %	Total Ion Score	Total Ion Score C. I. %
unknown [Zea mays]	gi|194702580	23869.6	6.05	9	316	100	233	100
Peptide Information
Calc. Mass	Obsrv. Mass	± da	± ppm	Start Seq.	End Seq.	Sequence	Ion Score	Modification
873.504	873.43	-0.0745	-85	18	25	VATVLNEK
1285.69	1285.71	0.0201	16	143	153	VLDVYEAHLAR	79
1361.72	1361.75	0.0293	22	6	17	LYGMPLSPNVVR	18	Oxidation (M)[4]
1644.86	1644.89	0.0232	14	193	206	AWWEAIAARPAFQK	19
1665.83	1665.69	-0.1465	-88	79	95	YASEGTDLLPATASAAK
1770.99	1770.98	-0.0147	-8	2	17	APLKLYGMPLSPNVVR	23	Oxidation (M)[8]
1811.95	1811.96	0.0024	1	26	42	GLDFEIVPVDLTTGAHK	94
2575.27	2575.12	-0.1543	-60	156	178	YLAGDEFTLADANHASYLLYLSK
2817.41	2817.21	-0.1982	-70	154	178	NKYLAGDEFTLADANHASYLLYLSK
Gel Idx/Pos	61
Protein Name	Accession No.	Protein MW	Protein PI	Pep. Count	Protein Score	Protein Score C. I. %	Total Ion Score	Total Ion Score C. I. %
unknown [Zea mays]	gi|194702230	53102.9	5.93	22	747	100	552	100
Peptide Information
Calc. Mass	Obsrv. Mass	± da	± ppm	Start Seq.	End Seq.	Sequence	Ion Score	Modification
846.432	846.367	-0.0643	-76	39	45	VDETVQR
908.414	908.374	-0.04	-44	115	121	EKAMEER		Oxidation (M)[4]
929.505	929.492	-0.0136	-15	321	328	AQLVEDVR	30
978.551	978.475	-0.0759	-78	154	161	YVEDIVLK
1052.55	1052.56	0.0097	9	26	34	GFPISVYNR	48
1064.57	1064.59	0.015	14	292	300	FLSGLKDER	56
1109.64	1109.63	-0.0166	-15	442	451	LPANLVQAQR
1185.64	1185.65	0.0141	12	354	364	GWGLNLGELAR	53
1258.55	1258.59	0.0375	30	452	461	DYFGAHTYER	72
1263.65	1263.66	0.0094	7	35	45	TTSKVDETVQR
1380.77	1380.78	0.0109	8	440	451	DRLPANLVQAQR	71
1413.69	1413.77	0.0807	57	336	347	ICSYAQGMNIIK		Carbamidomethyl (C)[2], Oxidation (M)[8]
1596.72	1596.73	0.0128	8	462	474	VDMPGSFHTEWFK		Oxidation (M)[3]
1600.84	1600.9	0.0573	36	350	364	SAEKGWGLNLGELAR
1665.83	1665.84	0.0114	7	122	138	GLLYLGMGVSGGEEGAR	87
1676.78	1676.85	0.0705	42	306	320	IFQGDYYSTGSPVDK
1681.82	1681.82	0.0018	1	122	138	GLLYLGMGVSGGEEGAR	56	Oxidation (M)[7]
1761.88	1761.95	0.0633	36	162	178	VAAQVPDSGPCVTYIGK		Carbamidomethyl (C)[11]
1947.96	1947.98	0.0203	10	48	65	AEGNLPVYGFHDPASFVK
2012.12	2012.16	0.0394	20	6	25	IGLAGLAVMGQNLALNIAEK		Oxidation (M)[9]
2147.09	2147.17	0.0823	38	46	65	AKAEGNLPVYGFHDPASFVK
2443.25	2443.3	0.0559	23	269	291	WTVQQAAELSVAAPTIEASLDSR	136
2587.27	2587.42	0.154	60	306	328	IFQGDYYSTGSPVDKAQLVEDVR
Gel Idx/Pos	62
Protein Name	Accession No.	Protein MW	Protein PI	Pep. Count	Protein Score	Protein Score C. I. %	Total Ion Score	Total Ion Score C. I. %
mitochondrial aldehyde dehydrogenase 2 [Zea mays]	gi|162464260	59750.9	6.69	26	910	100	659	100
Peptide Information
Calc. Mass	Obsrv. Mass	± da	± ppm	Start Seq.	End Seq.	Sequence	Ion Score	Modification
835.456	835.482	0.0263	31	139	145	FADLIEK
870.566	870.571	0.0049	6	300	307	IILELAAK	35
875.483	875.476	-0.0076	-9	524	531	EKGVDSLK
917.52	917.545	0.0249	27	378	385	VVGDPFRK	21
917.53	917.533	0.0032	3	312	320	TVTLELGGK
945.527	945.518	-0.0087	-9	377	384	RVVGDPFR
946.499	946.527	0.0278	29	85	92	TFPTLDPR	45
973.441	973.445	0.0037	4	179	186	YYAGWADK
983.473	983.507	0.034	35	33	41	TVPADGMHR
986.563	986.573	0.0104	11	460	467	DLNEVIKR
1028.49	1028.53	0.0332	32	362	369	VYDEFVEK	58
1046.49	1046.53	0.0344	33	118	126	AFDEGPWPK
1097.55	1097.59	0.0473	43	289	299	IAFTGSTDTGK
1105.63	1105.62	-0.0074	-7	458	466	FKDLNEVIK
1174.59	1174.62	0.0288	25	117	126	KAFDEGPWPK	65
1363.76	1363.75	-0.0096	-7	526	537	GVDSLKNYLQVK
1412.79	1412.8	0.0056	4	227	240	VGPALACGNTLVLK		Carbamidomethyl (C)[7]
1437.7	1437.71	0.0125	9	407	421	YGVDGGATLVTGGDR	79
1521.82	1521.79	-0.0216	-14	241	254	TAEQTPLSALYISK
1671.93	1671.94	0.0083	5	443	457	IAQEEIFGPVQSILK	116
1703.79	1703.77	-0.0192	-11	386	400	GVEQGPQIDDEQFNK	99
1831.88	1831.87	-0.0086	-5	385	400	KGVEQGPQIDDEQFNK
1895.91	1895.9	-0.0071	-4	93	110	TGEVIAHVAEGDAEDINR	163
1961.93	1961.93	-0.0049	-2	426	442	GFYIQPTIFSDVQDGMK		Oxidation (M)[16]
2375.16	2375.17	0.0144	6	422	442	LGDKGFYIQPTIFSDVQDGMK		Oxidation (M)[20]
2556.27	2556.29	0.0256	10	468	492	ANASQYGLAAGVFTNSLDTANTLTR
Gel Idx/Pos	63
Protein Name	Accession No.	Protein MW	Protein PI	Pep. Count	Protein Score	Protein Score C. I. %	Total Ion Score	Total Ion Score C. I. %
non-cyanogenic beta-glucosidase precursor [Zea mays]	gi|195613358	56909	5.51	23	782	100	574	100
Peptide Information
Calc. Mass	Obsrv. Mass	± da	± ppm	Start Seq.	End Seq.	Sequence	Ion Score	Modification
807.436	807.401	-0.0354	-44	415	420	LDYLQR	41
859.383	859.396	0.0131	15	151	157	DYTDFAK
882.447	882.427	-0.0198	-22	84	90	FSISWSR
884.426	884.395	-0.0314	-36	140	147	YGGFLGDR	49
910.438	910.428	-0.0095	-10	232	239	NYKGTDGR
954.435	954.423	-0.0117	-12	76	83	EIGMDAYR
963.537	963.514	-0.0225	-23	414	420	RLDYLQR
970.43	970.426	-0.0043	-4	76	83	EIGMDAYR		Oxidation (M)[4]
988.419	988.401	-0.0184	-19	280	287	GDYPFSMR	29	Oxidation (M)[7]
998.531	998.529	-0.0017	-2	457	464	YGIIYVDR
1074.54	1074.53	-0.0078	-7	427	436	ESIDLGADVR
1094.57	1094.55	-0.0166	-15	240	249	IGLAFDVMGR	49	Oxidation (M)[8]
1115.48	1115.48	-0.0009	-1	158	166	VCFENFGDK		Carbamidomethyl (C)[2]
1193.66	1193.6	-0.0668	-56	369	378	GLKDLLMIMK		Oxidation (M)[7,9]
1199.63	1199.65	0.0163	14	148	157	IVKDYTDFAK
1257.68	1257.64	-0.0394	-31	95	107	GTLEGGINQAGIK	63
1278.61	1278.59	-0.0218	-17	221	231	AHAMTVDLYNK		Oxidation (M)[4]
1342.65	1342.61	-0.0344	-26	158	168	VCFENFGDKVK	87	Carbamidomethyl (C)[2]
1604.77	1604.77	-0.0045	-3	457	469	YGIIYVDRDDGYR
1751.97	1751.95	-0.0195	-11	421	436	HISVIKESIDLGADVR
1766.83	1766.82	-0.0188	-11	250	264	VPYGNTFLDEQAQER	103
1772.93	1772.95	0.0137	8	265	279	SLDQNLGWFLEPVVR
1810.83	1810.83	0.0052	3	400	414	DNPLSMQDALEDYKR		Oxidation (M)[6]
2338.2	2338.21	0.0124	5	200	220	CAQPIANSLTEPYIAGHNILR	128	Carbamidomethyl (C)[1]
Gel Idx/Pos	64
Protein Name	Accession No.	Protein MW	Protein PI	Pep. Count	Protein Score	Protein Score C. I. %	Total Ion Score	Total Ion Score C. I. %
S-adenosylmethionine synthetase 1 [Zea mays]	gi|226502947	42985.6	5.5	18	605	100	445	100
Peptide Information
Calc. Mass	Obsrv. Mass	± da	± ppm	Start Seq.	End Seq.	Sequence	Ion Score	Modification
811.383	811.388	0.0048	6	63	69	ASVDYEK
873.515	873.514	-0.0013	-1	294	302	SIVASGLAR
968.418	968.453	0.0353	36	42	49	VACETCTK		Carbamidomethyl (C)[3,6]
979.474	979.504	0.0292	30	366	374	TAAYGHFGR	48
1093.58	1093.57	-0.0059	-5	280	289	VDRSGAYVAR
1141.61	1141.61	-0.0012	-1	230	239	TIFHLNPSGR	50
1316.77	1316.78	0.0151	11	214	224	EHVIKPVIPER
1453.75	1453.75	-0.0097	-7	240	254	FVIGGPHGDAGLTGR	111
1502.72	1502.72	-0.0033	-2	50	62	TNMVMVFGEITTK		Oxidation (M)[3,5]
1581.85	1581.84	-0.0122	-8	240	255	FVIGGPHGDAGLTGRK
1609.73	1609.72	-0.0107	-7	77	91	EIGFTSDDVGLDADR	114
1789.92	1789.95	0.0299	17	225	239	YLDEKTIFHLNPSGR
1790.93	1790.94	0.0051	3	375	389	DDADFTWEVVKPLKK
1897.86	1897.86	-0.0033	-2	77	93	EIGFTSDDVGLDADRCK		Carbamidomethyl (C)[16]
1964.97	1964.96	-0.0155	-8	172	189	TQVTVEYVNEGGAMVPVR	29	Oxidation (M)[14]
2009.02	2009.07	0.0563	28	341	357	ENFDFRPGMVTINLDLK
2417.26	2417.26	0.0076	3	94	115	VLVNIEQQSPDIAQGVHGHFTK	67
2649.34	2649.31	-0.0237	-9	190	213	VHTVLISTQHDETVTNDEIAADLK
Gel Idx/Pos	65
Protein Name	Accession No.	Protein MW	Protein PI	Pep. Count	Protein Score	Protein Score C. I. %	Total Ion Score	Total Ion Score C. I. %
dihydroflavonol-4-reductase [Zea mays]	gi|226499080	35621.1	5.43	19	882	100	690	100
Peptide Information
Calc. Mass	Obsrv. Mass	± da	± ppm	Start Seq.	End Seq.	Sequence	Ion Score	Modification
820.456	820.455	-0.0011	-1	172	179	EALAFAAK
902.458	902.487	0.0293	32	50	57	VLEGAEER	38
987.522	987.529	0.0073	7	35	44	GTVRDPGASK
1062.59	1062.56	-0.0287	-27	257	265	ISDMINILK		Oxidation (M)[4]
1078.54	1078.54	0.0047	4	248	256	YICSSHAIK		Carbamidomethyl (C)[3]
1262.58	1262.6	0.0255	20	266	275	TMYPSYPYPK	52	Oxidation (M)[2]
1406.76	1406.76	-0.0031	-2	167	179	TLSEREALAFAAK
1680.86	1680.88	0.019	11	7	23	SVCVTGAGGFVASELVK	126	Carbamidomethyl (C)[3]
1731.77	1731.78	0.0128	7	276	290	NFVEDDVNSVYSSEK	123
1808.96	1808.94	-0.0145	-8	6	23	KSVCVTGAGGFVASELVK		Carbamidomethyl (C)[4]
1862.92	1862.93	0.0094	5	214	229	DLETVENVLSNMVDIR		Oxidation (M)[12]
1895.68	1895.71	0.0259	14	143	156	VFDEDCWSDEDYCR	111	Carbamidomethyl (C)[6,13]
1923	1922.99	-0.0149	-8	123	140	VVVVSSCGAVYANPIYPK		Carbamidomethyl (C)[7]
1931.08	1930.95	-0.1242	-64	291	306	LQKLGWSFKPIEESLR
1948	1948.03	0.028	14	230	247	DVADALLLTYEKPEASGR	158
2079.11	2079.14	0.0342	16	122	140	RVVVVSSCGAVYANPIYPK	80	Carbamidomethyl (C)[8]
2080.8	2080.8	-0.003	-1	141	156	GKVFDEDCWSDEDYCR		Carbamidomethyl (C)[8,15]
2301.14	2301.15	0.0053	2	211	229	YFKDLETVENVLSNMVDIR		Oxidation (M)[15]
2306.14	2306.24	0.0952	41	257	275	ISDMINILKTMYPSYPYPK		Oxidation (M)[4,11]
Gel Idx/Pos	66
Protein Name	Accession No.	Protein MW	Protein PI	Pep. Count	Protein Score	Protein Score C. I. %	Total Ion Score	Total Ion Score C. I. %
ruBisCO large subunit-binding protein subunit beta [Zea	gi|195630027	64687.9	5.81	24	1000	100	798	100
Peptide Information
Calc. Mass	Obsrv. Mass	± da	± ppm	Start Seq.	End Seq.	Sequence	Ion Score	Modification
807.461	807.433	-0.0278	-34	502	508	SLSYPLK
887.52	887.536	0.0164	18	181	188	ALVSELQK
962.505	962.483	-0.0223	-23	525	532	VLANENFR	62
1173.49	1173.52	0.0267	23	265	273	MTVEYENCK		Carbamidomethyl (C)[8]
1182.71	1182.69	-0.0195	-16	78	89	LADLVGVTLGPK	93
1189.49	1189.49	0.0067	6	265	273	MTVEYENCK		Carbamidomethyl (C)[8], Oxidation (M)[1]
1229.7	1229.71	0.0057	5	327	338	IAAIKAPGFGER
1271.72	1271.71	-0.0153	-12	286	296	DLITILEDAIR	102
1295.74	1295.72	-0.023	-18	161	173	VVAAGANPVQITR	66
1365.73	1365.72	-0.007	-5	570	582	TFITSDAVVVDAK
1386.71	1386.72	0.007	5	58	69	ELHFNKDGSAIR
1505.72	1505.67	-0.0416	-28	252	264	GYISPYFVTDSEK	71
1509.68	1509.7	0.0141	9	405	416	NQIEATEQEYER
1541.77	1541.74	-0.0273	-18	114	127	EVELEDPVENIGAK
1700.9	1700.89	-0.0068	-4	459	475	AAVEEGIVVGGGCTLLR	133	Carbamidomethyl (C)[13]
1766.82	1766.81	-0.0053	-3	405	418	NQIEATEQEYEREK	108
1822.95	1822.97	0.0185	10	340	356	SQYLDDIATLTGGTVIR
1875.82	1875.81	-0.0081	-4	236	251	SAENNLYSVEGMQFDR	47	Oxidation (M)[12]
1949.94	1949.94	0.0033	2	382	399	DSTTIVGDGTTQEEVNKR	85
2157.18	2157.19	0.0095	4	426	446	LSGGVAVIQVGAQTETELKEK
2479.13	2479.21	0.0767	31	533	555	YGYNAATGEYEDLMAAGIIDPTK		Oxidation (M)[14]
2494.23	2494.32	0.0904	36	136	160	TNDLAGDGTTTSVVLAQGMITEGVK		Oxidation (M)[19]
2538.33	2538.39	0.0638	25	104	127	IVNDGVTVAKEVELEDPVENIGAK
2613.41	2613.42	0.0105	4	297	320	SGYPILIVAEDIEQEALATLVVNR
2900.37	2900.39	0.0196	7	226	251	QGVVTLEEGKSAENNLYSVEGMQFDR
