# Supplementary material for: Proteomic analysis reveals that auxin homeostasis influences the eighth internode length heterosis in maize (Zea mays)
Source: Sci Rep. 2018 May 8;8:7159. doi: 10.1038/s41598-018-23874-6 (PMC5940786; doi:10.1038/s41598-018-23874-6)
Supplement: Supplementary file 6 — Table S6 [file 41598_2018_23874_MOESM6_ESM.xls]

## Sheet: Sheet1
Table S6. Functional categories and chromosome locations of the differentially expressed protein spots identified by MS.
Hybrid	Spot No.a	Accession No.b	Protein Name (Zea may L.)	Pathway	Maize sequence ID	EC	Chromosome location
Jinsai6850	1	gi|226533530	uncharacterized protein LOC100272772	Ascorbate and aldarate metabolism	GRMZM5G828229_T01	1.6.5.4	10:82,052,260-82,056,737
	2	gi|195613358	non-cyanogenic beta-glucosidase precursor	Phenylpropanoid biosynthesis	GRMZM2G014844_T01	3.2.1.21	10:34,733,949-34,737,952
	3	gi|195613358	non-cyanogenic beta-glucosidase precursor	Phenylpropanoid biosynthesis	GRMZM2G014844_T01	3.2.1.21	10:34,733,949-34,737,952
	4	gi|194702230	unknown	Glutathione metabolism	GRMZM2G127798_T01	1.1.1.44	6: 57,903,596-57,906,292
	5	gi|162464489	glutamate dehydrogenase	Amino acid metabolism	GRMZM2G178415_T06	1.4.1.3	1:287,360,596-287,367,735
	6	gi|162462032	beta-glucosidase, chloroplastic precursor	Phenylpropanoid biosynthesis	GRMZM2G016890_T01	3.2.1.21	10: 34,240,659-34,246,077
	7	gi|195627844	ketol-acid reductoisomerase	Amino acid metabolism	GRMZM2G004382_T02	1.1.1.86	3: 213,704,747-213,708,471
	8	gi|224032891	unknown	Pyruvate metabolism	GRMZM2G181192_T02	4.4.1.5	10: 60,090,336-60,096,837
	9	gi|226531171	proteasome subunit beta type 1	Genetic Information Processing	GRMZM5G817037_T02	3.4.25.1	2: 192,656,070-192,660,250
	10	gi|226499080	dihydroflavonol-4-reductase	Phenylpropanoid biosynthesis	GRMZM2G033555_T01	1.1.1.219	9: 100,416,964-100,423,765
	11	gi|212275458	uncharacterized protein LOC100191219	Ascorbate and aldarate metabolism	GRMZM2G035502_T01	1.8.5.1	6: 34,430,158-34,433,252
	12	gi|226505740	DIMBOA UDP-glucosyltransferase BX9	Benzoxazinoid biosynthesis	GRMZM2G073725	2.4.1.- 5.4.99.30	1: 248,922,560-248,925,400
	13	gi|195622980	salt tolerance protein	Environmental Information Processing	GRMZM2G352415_T01		1: 297,095,586-297,098,598
	14	gi|195622980	salt tolerance protein	Environmental Information Processing	GRMZM2G352415_T01		1: 297,095,586-297,098,598
	15	gi|4582787	adenosine kinase	Nucleotide metabolism	GRMZM2G540538	2.7.1.20	5: 186,567,333-186,573,192
Zhengdan958	16	gi|195613358	non-cyanogenic beta-glucosidase precursor	Phenylpropanoid biosynthesis	GRMZM2G014844_T01	3.2.1.21	10:34,733,949-34,737,952
	17	gi|226502058	uncharacterized protein LOC100274264	Pyruvate metabolism	GRMZM2G154595_T01	1.1.1.37	6: 165,831,537-165,836,297
	18	gi|212276233	uncharacterized protein LOC100191947	Genetic Information Processing	GRMZM2G120047	3.4.25.1	6: 81,137,995-81,139,170
	19	gi|162464321	malate dehydrogenase, cytoplasmic	Pyruvate metabolism	GRMZM2G415359_T02	1.1.1.37	1: 231,398,148-231,403,913
	20	gi|162463414	alpha-1,4-glucan-protein synthase [UDP-forming]	Benzoxazinoid biosynthesis	GRMZM2G073725_T01	2.4.1.- 5.4.99.30	1: 248,922,560-248,925,400
	21	gi|195655583	O-methyltransferase ZRP4	Benzoxazinoid biosynthesis	GRMZM2G085924	2.1.1.241	2: 127,723,813-127,725,400
	22	gi|195624066	O-methyltransferase ZRP4	Benzoxazinoid biosynthesis	GRMZM2G408458_T01	2.1.1.241	4: 18,392,940-18,394,190
	23	gi|226509797	uncharacterized protein LOC100274579	Energy metabolism	GRMZM2G382914_T02	2.7.2.3	5: 84,858,054-84,862,186
	24	gi|195624066	O-methyltransferase ZRP4	Benzoxazinoid biosynthesis	GRMZM2G408458_T01	2.1.1.-	4: 18,392,940-18,394,190
	25	gi|226509797	uncharacterized protein LOC100274579	Energy metabolism	GRMZM2G382914_T02	2.7.2.3	5: 84,858,054-84,862,186
	26	gi|162463414	alpha-1,4-glucan-protein synthase [UDP-forming]	Benzoxazinoid biosynthesis	GRMZM2G073725_T01	2.4.1.- 5.4.99.30	1: 248,922,560-248,925,400
	27	gi|226499080	dihydroflavonol-4-reductase	Phenylpropanoid biosynthesis	GRMZM2G033555_T01	1.1.1.219	9: 100,416,964-100,423,765
	28	gi|187829883	TRIBOA-glucoside O-methyltransferase BX7	Benzoxazinoid biosynthesis	GRMZM2G567452	2.1.1.241	2: 127,723,813-127,725,400
	29	gi|224029461	unknown	Pentose phosphate pathway	GRMZM2G148769	3.1.1.31	2: 221,501,343-221,505,281
	30	gi|195658677	eukaryotic translation initiation factor 3 subunit 12	Protein biosynthesis (initiation)	GRMZM2G100120_T02		9: 150,352,247-150,355,657
	31	gi|195636464	jasmonate-induced protein	Environmental Information Processing	GRMZM2G402417_T01		2: 171,271,427-171,273,196
Xundan20	32	gi|226497460	uncharacterized protein LOC100273265	unknown	GRMZM2G090177		1: 202,802,224-202,803,499
	33	gi|195636464	jasmonate-induced protein	Environmental Information Processing	GRMZM2G402417_T01		2: 171,271,427-171,273,196
	34	gi|226505920	uncharacterized protein LOC100273125	Glutathione metabolism	GRMZM5G855672_T02	2.5.1.18	8: 132,704,679-132,707,776
	35	gi|195655583	O-methyltransferase ZRP4	Benzoxazinoid biosynthesis	GRMZM2G085924	2.1.1.241	2: 127,723,813-127,725,400
	36	gi|212275199	uncharacterized protein LOC100191146	Environmental Information Processing	GRMZM2G150521_T01		3: 135,247,080-135,250,929
	37	gi|226508030	uncharacterized protein LOC100276213	Cell wall biogenesis	GRMZM2G041258		6: 106,122,731-106,123,620
	38	gi|223947673	unknown	Ascorbate and aldarate metabolism	GRMZM2G014397_T02	1.11.1.11	10: 10,731,115-10,736,548
	39	gi|195654321	glycine-rich RNA-binding protein 7	Environmental Information Processing	GRMZM2G150521_T01		3: 135,247,080-135,250,929
	40	gi|212275458	uncharacterized protein LOC100191219	Ascorbate and aldarate metabolism	GRMZM2G035502_T01	1.8.5.1	6: 34,430,158-34,433,252
	41	gi|226500344	uncharacterized protein LOC100272681	Energy metabolism	GRMZM2G067992	1.6.5.3 1.6.99.3	6: 157,928,570-157,929,862
	42	gi|195613358	non-cyanogenic beta-glucosidase precursor	Phenylpropanoid biosynthesis	GRMZM2G014844_T01	3.2.1.21	10:34,733,949-34,737,952
	43	gi|194702580	unknown	Glutathione metabolism	GRMZM2G146246	2.5.1.18	3: 155,015,581-155,017,338
	44	gi|162460516	Glutathione transferase III(b)	Glutathione metabolism	GRMZM2G146246	2.5.1.18	3: 155,015,581-155,017,338
	45	gi|226507242	uncharacterized protein LOC100274379	unknown	GRMZM2G020940_T01		1: 53,618,695-53,620,586
	46	gi|162463414	alpha-1,4-glucan-protein synthase [UDP-forming]	Benzoxazinoid biosynthesis	GRMZM2G073725_T01	2.4.1.- 5.4.99.30	1: 248,922,560-248,925,400
	47	gi|162459230	DIBOA-glucoside dioxygenase BX6	Benzoxazinoid biosynthesis	AC148152.3_FGT005	1.14.20.2	2: 231,952,642-231,954,277
	48	gi|224029461	unknown	Pentose phosphate pathway	GRMZM2G148769	3.1.1.31	2: 221,501,343-221,505,281
	49	gi|226505920	uncharacterized protein LOC100273125	Glutathione metabolism	GRMZM5G855672_T02	2.5.1.18	8: 132,704,679-132,707,776
	50	gi|226499080	dihydroflavonol-4-reductase	Phenylpropanoid biosynthesis	GRMZM2G033555_T01	1.1.1.219	9: 100,416,964-100,423,765
	51	gi|195640026	hypothetical protein	Cell wall biogenesis	GRMZM2G041258_T03		6: 106,122,731-106,123,620
	52	gi|195626536	17.4 kDa class I heat shock protein 3	Genetic Information Processing	AC208204.3_FG006		1: 38,641,587-38,642,063
	53	gi|223948631	unknown	Amino acid metabolism	GRMZM2G149751	2.1.1.14	1: 176,865,317-176,872,994
Yuyu22	54	gi|239985534	thiamine thiazole synthase 2, chloroplastic precursor	Metabolism of cofactors and vitamins	GRMZM2G074097		3: 218,917,243-218,918,947
	55	gi|226533530	uncharacterized protein LOC100272772	Ascorbate and aldarate metabolism	GRMZM5G828229_T01	1.6.5.4	10:82,052,260-82,056,737
	56	gi|226502364	dihydrolipoamide S-acetyltransferase1	Pyruvate metabolism	GRMZM2G161969_T01	2.3.1.12	4: 230,727,430-230,731,783
	57	gi|226528689	uncharacterized protein LOC100273217	Energy metabolism	GRMZM2G154007_T02	1.1.1.284 1.1.1.1	1: 19,326,236-19,329,031
	58	gi|162458676	tubulin alpha-3 chain	Cellular Processes	AC195340.3_FGT001		5: 5,434,731-5,437,116
	59	gi|223948025	unknown	Genetic Information Processing	GRMZM2G083716_T01		9: 25,935,741-25,940,848
	60	gi|194702580	unknown	Glutathione metabolism	GRMZM2G146246	2.5.1.18	3: 155,015,581-155,017,338
	61	gi|194702230	unknown	Glutathione metabolism	GRMZM2G127798_T01	1.1.1.44	6: 57,903,596-57,906,292
	62	gi|162464260	mitochondrial aldehyde dehydrogenase 2	Ascorbate and aldarate metabolism ;Pyruvate metabolism	GRMZM2G058675_T01	1.2.1.3	9: 34,129,753-34,143,728
	63	gi|195613358	non-cyanogenic beta-glucosidase precursor	Phenylpropanoid biosynthesis	GRMZM2G014844_T01	3.2.1.21	10:34,733,949-34,737,952
	64	gi|226502947	S-adenosylmethionine synthetase 1	Ascorbate and aldarate metabolism ;Pyruvate metabolism	GRMZM2G058675_T01	1.2.1.3	9: 34,129,753-34,143,728
	65	gi|226499080	dihydroflavonol-4-reductase	Phenylpropanoid biosynthesis	GRMZM2G033555_T01	1.1.1.219	9: 100,416,964-100,423,765
	66	gi|195630027	ruBisCO large subunit-binding protein subunit beta	Genetic Information Processing	GRMZM2G015989_T01		4: 241,297,634-241,302,905
a: Number identifying the differential expressed protein spots on each 2-D map.
b: The accession number of each MS identified protein.
